# Supplementary material for: Time-trends in human urinary concentrations of phthalates and substitutes DEHT and DINCH in Asian and North American countries (2009–2019)
Source: J Expo Sci Environ Epidemiol. 2022 May 5;33(2):244–54. doi: 10.1038/s41370-022-00441-w (PMC10005949; doi:10.1038/s41370-022-00441-w)
Supplement: Supplementary file 2 — Supplementary database [file 41370_2022_441_MOESM2_ESM.xlsx]

## Sheet: PhthaLit database
SI 2 Dominguez-Romero et al. - "PhthaLit" database																							Unadjusted concentrations (µg/L)												Specific-gravity (SG)-adjusted concentrations (µg/L)								Creatinine-adjusted concentrations (µg/g creatinine)
Original line number	Study.ID.number	Study.name	doi / web	Country / region	Descript.region,city	Continent	Biomonitoring plan / biobank	Descript.Sampling_years	Average.Sampling.Year	Descript.Population	Age.group.category	N	Gender	Parent.subst.number	Parent.subst.abbrev.	Measured.subst.abbreviation	Descript.Matrix	Matrix, 3 categories	LOQ.microg.per.L	LOD.microg.per.L	POQ	POD	GM.microg.per.L	Median.microg.per.L	Mean.microg.per.L	SD.microg.per.L	Kaplan-Meier variance	all_Central.value.microg.per.L	not_cens_Central.value.microg.per.L	censored_Central.value.microg.per.L	P75.microg.per.L	P90.microg.per.L	P95.microg.per.L	Maximum.microg.per.L	GM_microg_L_SG-adj	Median_microg_L_SG-adj	Mean_microg_L_SG-adj	SD_microg_L_SG-adj	Kaplan-Meier Variance	Central_value_microg_L_SG-adj	P75_microg_L_SG-adj	P95_microg_L_SG-adj	GM_microg_gCreat	Median_microg_gCreat	Mean_microg_gCreat	SD_microg_gCreat	Kaplan-Meier Variance	Central_value_microg_gCr	P75_microg_gCreat
776	7	Gong et al., 2015	https://doi.org/10.1111/ina.12179	China	Beijing	Asia	China Child Home Health (CCHH) study	Jul - Sep 2013	2013	Children (5-9 y; N=37 in 2013, N=30 in 2014; approx. 70% boys)	children	37	Both	2	DEP	MEP	First morning urine	Morning urine		0.52		100		23.8				23.8	23.8				295
777	7	Gong et al., 2015	https://doi.org/10.1111/ina.12179	China	Beijing	Asia	China Child Home Health (CCHH) study	Jul - Sep 2013	2013	Children (5-9 y; N=37 in 2013, N=30 in 2014; approx. 70% boys)	children	37	Both	5	DiBP	MiBP	First morning urine	Morning urine		0.53		100		78.2				78.2	78.2				329
778	7	Gong et al., 2015	https://doi.org/10.1111/ina.12179	China	Beijing	Asia	China Child Home Health (CCHH) study	Jul - Sep 2013	2013	Children (5-9 y; N=37 in 2013, N=30 in 2014; approx. 70% boys)	children	37	Both	6	DnBP	MnBP	First morning urine	Morning urine		0.45		100		224				224	224				644
779	7	Gong et al., 2015	https://doi.org/10.1111/ina.12179	China	Beijing	Asia	China Child Home Health (CCHH) study	Jul - Sep 2013	2013	Children (5-9 y; N=37 in 2013, N=30 in 2014; approx. 70% boys)	children	37	Both	7	BBP	MBzP	First morning urine	Morning urine		0.31		44		<LOD				0.155		0.155			13
780	7	Gong et al., 2015	https://doi.org/10.1111/ina.12179	China	Beijing	Asia	China Child Home Health (CCHH) study	Jul - Sep 2013	2013	Children (5-9 y; N=37 in 2013, N=30 in 2014; approx. 70% boys)	children	37	Both	12	DEHP	MEHP	First morning urine	Morning urine		0.27		100		6.5				6.5	6.5				17.5
781	7	Gong et al., 2015	https://doi.org/10.1111/ina.12179	China	Beijing	Asia	China Child Home Health (CCHH) study	Jul - Sep 2013	2013	Children (5-9 y; N=37 in 2013, N=30 in 2014; approx. 70% boys)	children	37	Both	12	DEHP	5oxo-MEHP	First morning urine	Morning urine		0.21		100		21.6				21.6	21.6				79.2
782	7	Gong et al., 2015	https://doi.org/10.1111/ina.12179	China	Beijing	Asia	China Child Home Health (CCHH) study	Jul - Sep 2013	2013	Children (5-9 y; N=37 in 2013, N=30 in 2014; approx. 70% boys)	children	37	Both	12	DEHP	5cx-MEPP	First morning urine	Morning urine		0.16		100		68.4				68.4	68.4				305
783	7	Gong et al., 2015	https://doi.org/10.1111/ina.12179	China	Beijing	Asia	China Child Home Health (CCHH) study	Jul - Sep 2013	2013	Children (5-9 y; N=37 in 2013, N=30 in 2014; approx. 70% boys)	children	37	Both	12	DEHP	5OH-MEHP	First morning urine	Morning urine		0.1		100		25.2				25.2	25.2				92.9
784	7	Gong et al., 2015	https://doi.org/10.1111/ina.12179	China	Beijing	Asia	China Child Home Health (CCHH) study	Dec 2013 - Apr 2014	2014	Children (5-9 y; N=37 in 2013, N=30 in 2014; approx. 70% boys)	children	30	Both	2	DEP	MEP	First morning urine	Morning urine						15.3				15.3	15.3				56.4
785	7	Gong et al., 2015	https://doi.org/10.1111/ina.12179	China	Beijing	Asia	China Child Home Health (CCHH) study	Dec 2013 - Apr 2014	2014	Children (5-9 y; N=37 in 2013, N=30 in 2014; approx. 70% boys)	children	30	Both	5	DiBP	MiBP	First morning urine	Morning urine						54.1				54.1	54.1				214
786	7	Gong et al., 2015	https://doi.org/10.1111/ina.12179	China	Beijing	Asia	China Child Home Health (CCHH) study	Dec 2013 - Apr 2014	2014	Children (5-9 y; N=37 in 2013, N=30 in 2014; approx. 70% boys)	children	30	Both	6	DnBP	MnBP	First morning urine	Morning urine						120				120	120				500
787	7	Gong et al., 2015	https://doi.org/10.1111/ina.12179	China	Beijing	Asia	China Child Home Health (CCHH) study	Dec 2013 - Apr 2014	2014	Children (5-9 y; N=37 in 2013, N=30 in 2014; approx. 70% boys)	children	30	Both	7	BBP	MBzP	First morning urine	Morning urine		0.31				<LOD				0.155		0.155			3.3
788	7	Gong et al., 2015	https://doi.org/10.1111/ina.12179	China	Beijing	Asia	China Child Home Health (CCHH) study	Dec 2013 - Apr 2014	2014	Children (5-9 y; N=37 in 2013, N=30 in 2014; approx. 70% boys)	children	30	Both	12	DEHP	MEHP	First morning urine	Morning urine						9.3				9.3	9.3				26.5
789	7	Gong et al., 2015	https://doi.org/10.1111/ina.12179	China	Beijing	Asia	China Child Home Health (CCHH) study	Dec 2013 - Apr 2014	2014	Children (5-9 y; N=37 in 2013, N=30 in 2014; approx. 70% boys)	children	30	Both	12	DEHP	5oxo-MEHP	First morning urine	Morning urine						28.2				28.2	28.2				115
790	7	Gong et al., 2015	https://doi.org/10.1111/ina.12179	China	Beijing	Asia	China Child Home Health (CCHH) study	Dec 2013 - Apr 2014	2014	Children (5-9 y; N=37 in 2013, N=30 in 2014; approx. 70% boys)	children	30	Both	12	DEHP	5cx-MEPP	First morning urine	Morning urine						70.9				70.9	70.9				345
791	7	Gong et al., 2015	https://doi.org/10.1111/ina.12179	China	Beijing	Asia	China Child Home Health (CCHH) study	Dec 2013 - Apr 2014	2014	Children (5-9 y; N=37 in 2013, N=30 in 2014)	children	30	Both	12	DEHP	5OH-MEHP	First morning urine	Morning urine						47.9				47.9	47.9				265
346	9	Ding S. et al., 2019	https://doi.org/10.1016/j.ecoenv.2019.109541	China	Jilin province	Asia		Sep. 2017	2017	Young adults (university students, 16-20 y, N=478)	teenagers	478	Both	2	DEP	MEP	Spot urine	Spot urine				100	29.68	27.75				27.75	27.75				119.05										22.68	21.56				21.56
347	9	Ding S. et al., 2019	https://doi.org/10.1016/j.ecoenv.2019.109541	China	Jilin province	Asia		Sep. 2017	2017	Young adults (university students, 16-20 y, N=478)	teenagers	478	Both	12	DEHP	MEHP	Spot urine	Spot urine				100	3.38	3.17				3.17	3.17				10.82										2.58	2.55				2.55
348	9	Ding S. et al., 2019	https://doi.org/10.1016/j.ecoenv.2019.109541	China	Jilin province	Asia		Sep. 2017	2017	Young adults (university students, 16-20 y, N=478)	teenagers	478	Both	12	DEHP	5oxo-MEHP	Spot urine	Spot urine				99.2	6.26	6.06				6.06	6.06				21.53										4.78	4.79				4.79
349	9	Ding S. et al., 2019	https://doi.org/10.1016/j.ecoenv.2019.109541	China	Jilin province	Asia		Sep. 2017	2017	Young adults (university students, 16-20 y, N=478)	teenagers	478	Both	12	DEHP	5OH-MEHP	Spot urine	Spot urine				98.7	4.67	4.74				4.74	4.74				17.84										3.57	3.4				3.4
350	9	Ding S. et al., 2019	https://doi.org/10.1016/j.ecoenv.2019.109541	China	Jilin province	Asia		Sep. 2017	2017	Young adults (university students, 16-20 y, N=478)	teenagers	478	Both	12	DEHP	5cx-MEPP	Spot urine	Spot urine				100	13.17	13				13	13				41										10.06	9.97				9.97
351	9	Ding S. et al., 2019	https://doi.org/10.1016/j.ecoenv.2019.109541	China	Jilin province	Asia		Sep. 2017	2017	Young adults (university students, 16-20 y, N=478)	teenagers	478	Both	12	DEHP	MCMHP	Spot urine	Spot urine				100	7.79	7.62				7.62	7.62				29.88										5.95	5.68				5.68
560	12	Zhang B. et al., 2019	https://doi.org/10.1016/j.envint.2018.12.035	China	Guangdong province (rural control area)	Asia		Jul-Aug 2014	2014	General population (N=22)	adults	22	Both	12	DEHP	5cx-MEPP	First morning urine	Morning urine				100	15.4	13.4				13.4	13.4				not shown	131
561	12	Zhang B. et al., 2019	https://doi.org/10.1016/j.envint.2018.12.035	China	Guangdong province (rural control area)	Asia		Jul-Aug 2014	2014	General population (N=22)	adults	22	Both	12	DEHP	MCMHP	First morning urine	Morning urine				100	6.93	6.88				6.88	6.88				not shown	34.5
562	12	Zhang B. et al., 2019	https://doi.org/10.1016/j.envint.2018.12.035	China	Guangdong province (rural control area)	Asia		Jul-Aug 2014	2014	General population (N=22)	adults	22	Both	12	DEHP	5OH-MEHP	First morning urine	Morning urine				100	4.06	3.29				3.29	3.29				not shown	63.5
563	12	Zhang B. et al., 2019	https://doi.org/10.1016/j.envint.2018.12.035	China	Guangdong province (rural control area)	Asia		Jul-Aug 2014	2014	General population (N=22)	adults	22	Both	12	DEHP	5oxo-MEHP	First morning urine	Morning urine				100	3.09	2.63				2.63	2.63				not shown	26.8
564	12	Zhang B. et al., 2019	https://doi.org/10.1016/j.envint.2018.12.035	China	Guangdong province (rural control area)	Asia		Jul-Aug 2014	2014	General population (N=22)	adults	22	Both	12	DEHP	MEHP	First morning urine	Morning urine				100	5.06	4.5				4.5	4.5				not shown	77.6
565	12	Zhang B. et al., 2019	https://doi.org/10.1016/j.envint.2018.12.035	China	Guangdong province (rural control area)	Asia		Jul-Aug 2014	2014	General population (N=22)	adults	22	Both	19	Several	MCPP	First morning urine	Morning urine				100	6.78	5.75				5.75	5.75				not shown	65.5
566	12	Zhang B. et al., 2019	https://doi.org/10.1016/j.envint.2018.12.035	China	Guangdong province (rural control area)	Asia		Jul-Aug 2014	2014	General population (N=22)	adults	22	Both	6	DnBP	MnBP	First morning urine	Morning urine				100	68.6	71.8				71.8	71.8				not shown	220
567	12	Zhang B. et al., 2019	https://doi.org/10.1016/j.envint.2018.12.035	China	Guangdong province (rural control area)	Asia		Jul-Aug 2014	2014	General population (N=22)	adults	22	Both	5	DiBP	MiBP	First morning urine	Morning urine				100	26.1	31.9				31.9	31.9				not shown	88.5
568	12	Zhang B. et al., 2019	https://doi.org/10.1016/j.envint.2018.12.035	China	Guangdong province (rural control area)	Asia		Jul-Aug 2014	2014	General population (N=22)	adults	22	Both	2	DEP	MEP	First morning urine	Morning urine				91	2.2	2.08				2.08	2.08				not shown	49.2
569	12	Zhang B. et al., 2019	https://doi.org/10.1016/j.envint.2018.12.035	China	Guangdong province (rural control area)	Asia		Jul-Aug 2014	2014	General population (N=22)	adults	22	Both	1	DMP	MMP	First morning urine	Morning urine				45	1.26	2.42				2.42	2.42				not shown	73.8
571	13	Zhang XM et al., 2018	https://doi.org/10.1016/j.envres.2018.04.006	China	Guangzhou	Asia		Jan. 2016	2016	Young adults (19-34 y; university students, N=169)	adults	169	Both	1	DMP	MMP	First morning urine	Morning urine				99	9.03	10.4				10.4	10.4		16.2			61.5									9.78	7.13				7.13
572	13	Zhang XM et al., 2018	https://doi.org/10.1016/j.envres.2018.04.006	China	Guangzhou	Asia		Jan. 2016	2016	Young adults (19-34 y; university students, N=169)	adults	169	Both	19	Several	MCPP	First morning urine	Morning urine				92	0.89	0.82				0.82	0.82		1.3			6.43									0.67	0.62				0.62
573	13	Zhang XM et al., 2018	https://doi.org/10.1016/j.envres.2018.04.006	China	Guangzhou	Asia		Jan. 2016	2016	Young adults (19-34 y; university students, N=169)	adults	169	Both	2	DEP	MEP	First morning urine	Morning urine				100	11.2	10.2				10.2	10.2		23.8			386									9.35	7.68				7.68
574	13	Zhang XM et al., 2018	https://doi.org/10.1016/j.envres.2018.04.006	China	Guangzhou	Asia		Jan. 2016	2016	Young adults (19-34 y; university students, N=169)	adults	169	Both	12	DEHP	5cx-MEPP	First morning urine	Morning urine				100	11.7	12.1				12.1	12.1		20.7			149									9.78	9.86				9.86
575	13	Zhang XM et al., 2018	https://doi.org/10.1016/j.envres.2018.04.006	China	Guangzhou	Asia		Jan. 2016	2016	Young adults (19-34 y; university students, N=169)	adults	169	Both	5	DiBP	MiBP	First morning urine	Morning urine				99	8.19	9.58				9.58	9.58		17.7			188									6.79	8.19				8.19
576	13	Zhang XM et al., 2018	https://doi.org/10.1016/j.envres.2018.04.006	China	Guangzhou	Asia		Jan. 2016	2016	Young adults (19-34 y; university students, N=169)	adults	169	Both	6	DnBP	MnBP	First morning urine	Morning urine				100	22.6	26.2				26.2	26.2		59.7			408									18.9	20				20
577	13	Zhang XM et al., 2018	https://doi.org/10.1016/j.envres.2018.04.006	China	Guangzhou	Asia		Jan. 2016	2016	Young adults (19-34 y; university students, N=169)	adults	169	Both	12	DEHP	5oxo-MEHP	First morning urine	Morning urine				90	2.02	2.24				2.24	2.24		3.8			45.8									1.56	1.64				1.64
578	13	Zhang XM et al., 2018	https://doi.org/10.1016/j.envres.2018.04.006	China	Guangzhou	Asia		Jan. 2016	2016	Young adults (19-34 y; university students, N=169)	adults	169	Both	12	DEHP	5OH-MEHP	First morning urine	Morning urine				97	3.58	4.5				4.5	4.5		7.75			94.2									2.85	3.42				3.42
579	13	Zhang XM et al., 2018	https://doi.org/10.1016/j.envres.2018.04.006	China	Guangzhou	Asia		Jan. 2016	2016	Young adults (19-34 y; university students, N=169)	adults	169	Both	12	DEHP	MEHP	First morning urine	Morning urine				66	2.03	1.01				1.01	1.01		2.76			24.4									1.52	0.64				0.64
581	13	Zhang XM et al., 2018	https://doi.org/10.1016/j.envres.2018.04.006	China	Guangzhou	Asia		Jan. 2016	2016	Young adults (19-34 y; university students, N=169)	adults	169	Both	8	DCHP	MCHP	First morning urine	Morning urine		0.35		0	<LOD	<LOD				0.175		0.175
582	13	Zhang XM et al., 2018	https://doi.org/10.1016/j.envres.2018.04.006	China	Guangzhou	Asia		Jan. 2016	2016	Young adults (19-34 y; university students, N=169)	adults	169	Both	7	BBP	MBzP	First morning urine	Morning urine		0.35		15	<LOD	<LOD				0.175		0.175
584	14	Ding M. et al., 2019	https://doi.org/10.1016/j.chemosphere.2019.05.023	China	16 cities	Asia	This was a national survey (the name of the survey was not specified)	May 2015 - January 2018	2016	Adults (N=1040)	adults	1040	Both	1	DMP	MMP	Urine, n.s. (probably, spot urine)	Spot urine				93.9																					5.97	6.397				6.397
585	14	Ding M. et al., 2019	https://doi.org/10.1016/j.chemosphere.2019.05.023	China	16 cities	Asia	This was a national survey (the name of the survey was not specified)	May 2015 - January 2018	2016	Adults (N=1040)	adults	1040	Both	2	DEP	MEP	Urine, n.s. (probably, spot urine)	Spot urine				98.7																					18.7	16.62				16.62
586	14	Ding M. et al., 2019	https://doi.org/10.1016/j.chemosphere.2019.05.023	China	16 cities	Asia	This was a national survey (the name of the survey was not specified)	May 2015 - January 2018	2016	Adults (N=1040)	adults	1040	Both	5	DiBP	MiBP	Urine, n.s. (probably, spot urine)	Spot urine				97.6																					24.8	25.94				25.94
587	14	Ding M. et al., 2019	https://doi.org/10.1016/j.chemosphere.2019.05.023	China	16 cities	Asia	This was a national survey (the name of the survey was not specified)	May 2015 - January 2018	2016	Adults (N=1040)	adults	1040	Both	6	DnBP	MnBP	Urine, n.s. (probably, spot urine)	Spot urine				99.1																					48.4	48.07				48.07
588	14	Ding M. et al., 2019	https://doi.org/10.1016/j.chemosphere.2019.05.023	China	16 cities	Asia	This was a national survey (the name of the survey was not specified)	May 2015 - January 2018	2016	Adults (N=1040)	adults	1040	Both	7	BBP	MBzP	Urine, n.s. (probably, spot urine)	Spot urine		0.01		37.4						0.005		0.005													-	0.013				0.013
589	14	Ding M. et al., 2019	https://doi.org/10.1016/j.chemosphere.2019.05.023	China	16 cities	Asia	This was a national survey (the name of the survey was not specified)	May 2015 - January 2018	2016	Adults (N=1040)	adults	1040	Both	12	DEHP	MEHP	Urine, n.s. (probably, spot urine)	Spot urine				98.1																					3.93	3.744				3.744
590	14	Ding M. et al., 2019	https://doi.org/10.1016/j.chemosphere.2019.05.023	China	16 cities	Asia	This was a national survey (the name of the survey was not specified)	May 2015 - January 2018	2016	Adults (N=1040)	adults	1040	Both	12	DEHP	5oxo-MEHP	Urine, n.s. (probably, spot urine)	Spot urine				98.7																					5.71	5.356				5.356
591	14	Ding M. et al., 2019	https://doi.org/10.1016/j.chemosphere.2019.05.023	China	16 cities	Asia	This was a national survey (the name of the survey was not specified)	May 2015 - January 2018	2016	Adults (N=1040)	adults	1040	Both	12	DEHP	5OH-MEHP	Urine, n.s. (probably, spot urine)	Spot urine				99.3																					9.71	8.806				8.806
592	14	Ding M. et al., 2019	https://doi.org/10.1016/j.chemosphere.2019.05.023	China	16 cities	Asia	This was a national survey (the name of the survey was not specified)	May 2015 - January 2018	2016	Adults (N=1040)	adults	1040	Both	12	DEHP	5cx-MEPP	Urine, n.s. (probably, spot urine)	Spot urine				98.9																					15.3	15.34				15.34
593	14	Ding M. et al., 2019	https://doi.org/10.1016/j.chemosphere.2019.05.023	China	16 cities	Asia	This was a national survey (the name of the survey was not specified)	May 2015 - January 2018	2016	Adults (N=1040)	adults	1040	Both	19	Several	MCPP	Urine, n.s. (probably, spot urine)	Spot urine		0.11		42.3						0.055		0.055													-	0.253				0.253
595	15	Guo et al., 2011	https://doi.org/10.1021/es103879m	China	Guangzhou, Shanghai, Qiqihaer	Asia		May-July 2010	2010	General population (average age >=30 y; N=40)	adults	40	Both	1	DMP	MMP	Spot urine	Spot urine					16.5	7.1				7.1	7.1			68	not shown										16.4	9.7				9.7
596	15	Guo et al., 2011	https://doi.org/10.1021/es103879m	China	Guangzhou, Shanghai, Qiqihaer	Asia		May-July 2010	2010	General population (average age >=30 y; N=40)	adults	40	Both	2	DEP	MEP	Spot urine	Spot urine					20.7	19.5				19.5	19.5			148	not shown										22.5	17				17
597	15	Guo et al., 2011	https://doi.org/10.1021/es103879m	China	Guangzhou, Shanghai, Qiqihaer	Asia		May-July 2010	2010	General population (average age >=30 y; N=40)	adults	40	Both	19	Several	MCPP	Spot urine	Spot urine					1.3	1.2				1.2	1.2			3.5	not shown										1.5	0.9				0.9
598	15	Guo et al., 2011	https://doi.org/10.1021/es103879m	China	Guangzhou, Shanghai, Qiqihaer	Asia		May-July 2010	2010	General population (average age >=30 y; N=40)	adults	40	Both	6	DnBP	MnBP	Spot urine	Spot urine					49.6	59.7				59.7	59.7			175	not shown										53.6	69.5				69.5
599	15	Guo et al., 2011	https://doi.org/10.1021/es103879m	China	Guangzhou, Shanghai, Qiqihaer	Asia		May-July 2010	2010	General population (average age >=30 y; N=40)	adults	40	Both	5	DiBP	MiBP	Spot urine	Spot urine					44	50.8				50.8	50.8			183	not shown										47.6	52.2				52.2
600	15	Guo et al., 2011	https://doi.org/10.1021/es103879m	China	Guangzhou, Shanghai, Qiqihaer	Asia		May-July 2010	2010	General population (average age >=30 y; N=40)	adults	40	Both	12	DEHP	5cx-MEPP	Spot urine	Spot urine					15.1	15.7				15.7	15.7			69.2	not shown										16.3	11.5				11.5
601	15	Guo et al., 2011	https://doi.org/10.1021/es103879m	China	Guangzhou, Shanghai, Qiqihaer	Asia		May-July 2010	2010	General population (average age >=30 y; N=40)	adults	40	Both	12	DEHP	MCMHP	Spot urine	Spot urine					14.2	14.2				14.2	14.2			102	not shown										15.3	13.5				13.5
602	15	Guo et al., 2011	https://doi.org/10.1021/es103879m	China	Guangzhou, Shanghai, Qiqihaer	Asia		May-July 2010	2010	General population (average age >=30 y; N=40)	adults	40	Both	12	DEHP	5OH-MEHP	Spot urine	Spot urine					7.1	7.1				7.1	7.1			28	not shown										7.7	7.1				7.1
603	15	Guo et al., 2011	https://doi.org/10.1021/es103879m	China	Guangzhou, Shanghai, Qiqihaer	Asia		May-July 2010	2010	General population (average age >=30 y; N=40)	adults	40	Both	12	DEHP	5oxo-MEHP	Spot urine	Spot urine					4.8	4.9				4.9	4.9			15.9	not shown										5.2	4.7				4.7
604	15	Guo et al., 2011	https://doi.org/10.1021/es103879m	China	Guangzhou, Shanghai, Qiqihaer	Asia		May-July 2010	2010	General population (average age >=30 y; N=40)	adults	40	Both	8	DCHP	MCHP	Spot urine	Spot urine	0.1	not shown			0.5	<LOD				0.05		0.05		<LOD	not shown										7	n.d.				7
605	15	Guo et al., 2011	https://doi.org/10.1021/es103879m	China	Guangzhou, Shanghai, Qiqihaer	Asia		May-July 2010	2010	General population (average age >=30 y; N=40)	adults	40	Both	7	BBP	MBzP	Spot urine	Spot urine	0.1	not shown			3	<LOD				0.05		0.05		12.1	not shown										2.3	n.d.				2.3
606	15	Guo et al., 2011	https://doi.org/10.1021/es103879m	China	Guangzhou, Shanghai, Qiqihaer	Asia		May-July 2010	2010	General population (average age >=30 y; N=40)	adults	40	Both	12	DEHP	MEHP	Spot urine	Spot urine					3	2.3				2.3	2.3			6.6	not shown										3	1.9				1.9
607	15	Guo et al., 2011	https://doi.org/10.1021/es103879m	China	Guangzhou, Shanghai, Qiqihaer	Asia		May-July 2010	2010	General population (average age >=30 y; N=40)	adults	40	Both	15	DOP	MOP	Spot urine	Spot urine	0.25	not shown			1	<LOD				0.125		0.125		<LOD	not shown										1.9	n.d.				1.9
608	15	Guo et al., 2011	https://doi.org/10.1021/es103879m	China	Guangzhou, Shanghai, Qiqihaer	Asia		May-July 2010	2010	General population (average age >=30 y; N=40)	adults	40	Both	17	DINP	MINP	Spot urine	Spot urine	0.25	not shown			2.6	<LOD				0.125		0.125		<LOD	not shown										3.8	n.d.				3.8
694	16	Liao et al., 2017, 2018	https://doi.org/10.1016/j.proeng.2017.10.183; https://doi.org/10.1016/j.scitotenv.2017.10.189	China	Shanghai, several areas	Asia	China, Children, Homes, Health (CCHH) study	March 2013 - Dec 2014	2014	Children (5-10 y; N=434)	children	434	Both	1	DMP	MMP	First morning urine	Morning urine				90.1		11.4				11.4	11.4		17.8		51.9
695	16	Liao et al., 2017, 2018	https://doi.org/10.1016/j.proeng.2017.10.183; https://doi.org/10.1016/j.scitotenv.2017.10.189	China	Shanghai, several areas	Asia	China, Children, Homes, Health (CCHH) study	March 2013 - Dec 2014	2014	Children (5-10 y; N=434)	children	434	Both	2	DEP	MEP	First morning urine	Morning urine				97.9		10.1				10.1	10.1		23.5		98.1
696	16	Liao et al., 2017, 2018	https://doi.org/10.1016/j.proeng.2017.10.183; https://doi.org/10.1016/j.scitotenv.2017.10.189	China	Shanghai, several areas	Asia	China, Children, Homes, Health (CCHH) study	March 2013 - Dec 2014	2014	Children (5-10 y; N=434)	children	434	Both	5	DiBP	MiBP	First morning urine	Morning urine				100		46.2				46.2	46.2		89.2		282.1
697	16	Liao et al., 2017, 2018	https://doi.org/10.1016/j.proeng.2017.10.183; https://doi.org/10.1016/j.scitotenv.2017.10.189	China	Shanghai, several areas	Asia	China, Children, Homes, Health (CCHH) study	March 2013 - Dec 2014	2014	Children (5-10 y; N=434)	children	434	Both	6	DnBP	MnBP	First morning urine	Morning urine				100		58.1				58.1	58.1		133.1		447.8
698	16	Liao et al., 2017, 2018	https://doi.org/10.1016/j.proeng.2017.10.183; https://doi.org/10.1016/j.scitotenv.2017.10.189	China	Shanghai, several areas	Asia	China, Children, Homes, Health (CCHH) study	March 2013 - Dec 2014	2014	Children (5-10 y; N=434)	children	434	Both	7	BBP	MBzP	First morning urine	Morning urine				51.2		0.2				0.2	0.2		0.8		4.4
699	16	Liao et al., 2017, 2018	https://doi.org/10.1016/j.proeng.2017.10.183; https://doi.org/10.1016/j.scitotenv.2017.10.189	China	Shanghai, several areas	Asia	China, Children, Homes, Health (CCHH) study	March 2013 - Dec 2014	2014	Children (5-10 y; N=434)	children	434	Both	8	DCHP	MCHP	First morning urine	Morning urine	0.6	0.2		9.9		<LOD				0.1		0.1	<LOD
700	16	Liao et al., 2017, 2018	https://doi.org/10.1016/j.proeng.2017.10.183; https://doi.org/10.1016/j.scitotenv.2017.10.189	China	Shanghai, several areas	Asia	China, Children, Homes, Health (CCHH) study	March 2013 - Dec 2014	2014	Children (5-10 y; N=434)	children	434	Both	12	DEHP	MEHP	First morning urine	Morning urine				100		4.5				4.5	4.5		8.1		22
701	16	Liao et al., 2017, 2018	https://doi.org/10.1016/j.proeng.2017.10.183; https://doi.org/10.1016/j.scitotenv.2017.10.189	China	Shanghai, several areas	Asia	China, Children, Homes, Health (CCHH) study	March 2013 - Dec 2014	2014	Children (5-10 y; N=434)	children	434	Both	12	DEHP	5cx-MEPP	First morning urine	Morning urine				100		39				39	39		69		168.3
702	16	Liao et al., 2017, 2018	https://doi.org/10.1016/j.proeng.2017.10.183; https://doi.org/10.1016/j.scitotenv.2017.10.189	China	Shanghai, several areas	Asia	China, Children, Homes, Health (CCHH) study	March 2013 - Dec 2014	2014	Children (5-10 y; N=434)	children	434	Both	12	DEHP	5OH-MEHP	First morning urine	Morning urine				100		24.7				24.7	24.7		47.5		120.5
703	16	Liao et al., 2017, 2018	https://doi.org/10.1016/j.proeng.2017.10.183; https://doi.org/10.1016/j.scitotenv.2017.10.189	China	Shanghai, several areas	Asia	China, Children, Homes, Health (CCHH) study	March 2013 - Dec 2014	2014	Children (5-10 y; N=434)	children	434	Both	12	DEHP	5oxo-MEHP	First morning urine	Morning urine				100		14.5				14.5	14.5		26.8		69.8
705	16	Liao et al., 2017, 2018	https://doi.org/10.1016/j.proeng.2017.10.183; https://doi.org/10.1016/j.scitotenv.2017.10.189	China	Shanghai, several areas	Asia	China, Children, Homes, Health (CCHH) study	March 2013 - Dec 2014	2014	Girls (5-10 y; N=213)	children	213	Female	1	DMP	MMP	First morning urine	Morning urine						12.1				12.1	12.1
706	16	Liao et al., 2017, 2018	https://doi.org/10.1016/j.proeng.2017.10.183; https://doi.org/10.1016/j.scitotenv.2017.10.189	China	Shanghai, several areas	Asia	China, Children, Homes, Health (CCHH) study	March 2013 - Dec 2014	2014	Girls (5-10 y; N=213)	children	213	Female	2	DEP	MEP	First morning urine	Morning urine						9.3				9.3	9.3
707	16	Liao et al., 2017, 2018	https://doi.org/10.1016/j.proeng.2017.10.183; https://doi.org/10.1016/j.scitotenv.2017.10.189	China	Shanghai, several areas	Asia	China, Children, Homes, Health (CCHH) study	March 2013 - Dec 2014	2014	Girls (5-10 y; N=213)	children	213	Female	5	DiBP	MiBP	First morning urine	Morning urine						39.3				39.3	39.3
708	16	Liao et al., 2017, 2018	https://doi.org/10.1016/j.proeng.2017.10.183; https://doi.org/10.1016/j.scitotenv.2017.10.189	China	Shanghai, several areas	Asia	China, Children, Homes, Health (CCHH) study	March 2013 - Dec 2014	2014	Girls (5-10 y; N=213)	children	213	Female	6	DnBP	MnBP	First morning urine	Morning urine						50				50	50
709	16	Liao et al., 2017, 2018	https://doi.org/10.1016/j.proeng.2017.10.183; https://doi.org/10.1016/j.scitotenv.2017.10.189	China	Shanghai, several areas	Asia	China, Children, Homes, Health (CCHH) study	March 2013 - Dec 2014	2014	Girls (5-10 y; N=213)	children	213	Female	7	BBP	MBzP	First morning urine	Morning urine						0.7				0.7	0.7
710	16	Liao et al., 2017, 2018	https://doi.org/10.1016/j.proeng.2017.10.183; https://doi.org/10.1016/j.scitotenv.2017.10.189	China	Shanghai, several areas	Asia	China, Children, Homes, Health (CCHH) study	March 2013 - Dec 2014	2014	Girls (5-10 y; N=213)	children	213	Female	12	DEHP	MEHP	First morning urine	Morning urine						4.1				4.1	4.1
711	16	Liao et al., 2017, 2018	https://doi.org/10.1016/j.proeng.2017.10.183; https://doi.org/10.1016/j.scitotenv.2017.10.189	China	Shanghai, several areas	Asia	China, Children, Homes, Health (CCHH) study	March 2013 - Dec 2014	2014	Girls (5-10 y; N=213)	children	213	Female	12	DEHP	5cx-MEPP	First morning urine	Morning urine						34.6				34.6	34.6
712	16	Liao et al., 2017, 2018	https://doi.org/10.1016/j.proeng.2017.10.183; https://doi.org/10.1016/j.scitotenv.2017.10.189	China	Shanghai, several areas	Asia	China, Children, Homes, Health (CCHH) study	March 2013 - Dec 2014	2014	Girls (5-10 y; N=213)	children	213	Female	12	DEHP	5OH-MEHP	First morning urine	Morning urine						22.9				22.9	22.9
713	16	Liao et al., 2017, 2018	https://doi.org/10.1016/j.proeng.2017.10.183; https://doi.org/10.1016/j.scitotenv.2017.10.189	China	Shanghai, several areas	Asia	China, Children, Homes, Health (CCHH) study	March 2013 - Dec 2014	2014	Girls (5-10 y; N=213)	children	213	Female	12	DEHP	5oxo-MEHP	First morning urine	Morning urine						13				13	13
714	16	Liao et al., 2017, 2018	https://doi.org/10.1016/j.proeng.2017.10.183; https://doi.org/10.1016/j.scitotenv.2017.10.189	China	Shanghai, several areas	Asia	China, Children, Homes, Health (CCHH) study	March 2013 - Dec 2014	2014	Boys (5-10 y; N=221)	children	221	Male	1	DMP	MMP	First morning urine	Morning urine						12.8				12.8	12.8
715	16	Liao et al., 2017, 2018	https://doi.org/10.1016/j.proeng.2017.10.183; https://doi.org/10.1016/j.scitotenv.2017.10.189	China	Shanghai, several areas	Asia	China, Children, Homes, Health (CCHH) study	March 2013 - Dec 2014	2014	Boys (5-10 y; N=221)	children	221	Male	2	DEP	MEP	First morning urine	Morning urine						11.8				11.8	11.8
716	16	Liao et al., 2017, 2018	https://doi.org/10.1016/j.proeng.2017.10.183; https://doi.org/10.1016/j.scitotenv.2017.10.189	China	Shanghai, several areas	Asia	China, Children, Homes, Health (CCHH) study	March 2013 - Dec 2014	2014	Boys (5-10 y; N=221)	children	221	Male	5	DiBP	MiBP	First morning urine	Morning urine						53.9				53.9	53.9
717	16	Liao et al., 2017, 2018	https://doi.org/10.1016/j.proeng.2017.10.183; https://doi.org/10.1016/j.scitotenv.2017.10.189	China	Shanghai, several areas	Asia	China, Children, Homes, Health (CCHH) study	March 2013 - Dec 2014	2014	Boys (5-10 y; N=221)	children	221	Male	6	DnBP	MnBP	First morning urine	Morning urine						68.8				68.8	68.8
718	16	Liao et al., 2017, 2018	https://doi.org/10.1016/j.proeng.2017.10.183; https://doi.org/10.1016/j.scitotenv.2017.10.189	China	Shanghai, several areas	Asia	China, Children, Homes, Health (CCHH) study	March 2013 - Dec 2014	2014	Boys (5-10 y; N=221)	children	221	Male	7	BBP	MBzP	First morning urine	Morning urine						0.8				0.8	0.8
719	16	Liao et al., 2017, 2018	https://doi.org/10.1016/j.proeng.2017.10.183; https://doi.org/10.1016/j.scitotenv.2017.10.189	China	Shanghai, several areas	Asia	China, Children, Homes, Health (CCHH) study	March 2013 - Dec 2014	2014	Boys (5-10 y; N=221)	children	221	Male	12	DEHP	MEHP	First morning urine	Morning urine						4.9				4.9	4.9
720	16	Liao et al., 2017, 2018	https://doi.org/10.1016/j.proeng.2017.10.183; https://doi.org/10.1016/j.scitotenv.2017.10.189	China	Shanghai, several areas	Asia	China, Children, Homes, Health (CCHH) study	March 2013 - Dec 2014	2014	Boys (5-10 y; N=221)	children	221	Male	12	DEHP	5cx-MEPP	First morning urine	Morning urine						41.1				41.1	41.1
721	16	Liao et al., 2017, 2018	https://doi.org/10.1016/j.proeng.2017.10.183; https://doi.org/10.1016/j.scitotenv.2017.10.189	China	Shanghai, several areas	Asia	China, Children, Homes, Health (CCHH) study	March 2013 - Dec 2014	2014	Boys (5-10 y; N=221)	children	221	Male	12	DEHP	5OH-MEHP	First morning urine	Morning urine						26.2				26.2	26.2
722	16	Liao et al., 2017, 2018	https://doi.org/10.1016/j.proeng.2017.10.183; https://doi.org/10.1016/j.scitotenv.2017.10.189	China	Shanghai, several areas	Asia	China, Children, Homes, Health (CCHH) study	March 2013 - Dec 2014	2014	Boys (5-10 y; N=221)	children	221	Male	12	DEHP	5oxo-MEHP	First morning urine	Morning urine						15.5				15.5	15.5
732	16	Liao et al., 2017, 2018	https://doi.org/10.1016/j.proeng.2017.10.183; https://doi.org/10.1016/j.scitotenv.2017.10.189	China	Shanghai, suburban area	Asia	China, Children, Homes, Health (CCHH) study	March 2013 - Dec 2014	2014	Children (5-10 y; N=159)	children	159	Both	1	DMP	MMP	First morning urine	Morning urine						13.4				13.4	13.4
733	16	Liao et al., 2017, 2018	https://doi.org/10.1016/j.proeng.2017.10.183; https://doi.org/10.1016/j.scitotenv.2017.10.189	China	Shanghai, suburban area	Asia	China, Children, Homes, Health (CCHH) study	March 2013 - Dec 2014	2014	Children (5-10 y; N=159)	children	159	Both	2	DEP	MEP	First morning urine	Morning urine						9.6				9.6	9.6
734	16	Liao et al., 2017, 2018	https://doi.org/10.1016/j.proeng.2017.10.183; https://doi.org/10.1016/j.scitotenv.2017.10.189	China	Shanghai, suburban area	Asia	China, Children, Homes, Health (CCHH) study	March 2013 - Dec 2014	2014	Children (5-10 y; N=159)	children	159	Both	5	DiBP	MiBP	First morning urine	Morning urine						38.4				38.4	38.4
735	16	Liao et al., 2017, 2018	https://doi.org/10.1016/j.proeng.2017.10.183; https://doi.org/10.1016/j.scitotenv.2017.10.189	China	Shanghai, suburban area	Asia	China, Children, Homes, Health (CCHH) study	March 2013 - Dec 2014	2014	Children (5-10 y; N=159)	children	159	Both	6	DnBP	MnBP	First morning urine	Morning urine						53.4				53.4	53.4
736	16	Liao et al., 2017, 2018	https://doi.org/10.1016/j.proeng.2017.10.183; https://doi.org/10.1016/j.scitotenv.2017.10.189	China	Shanghai, suburban area	Asia	China, Children, Homes, Health (CCHH) study	March 2013 - Dec 2014	2014	Children (5-10 y; N=159)	children	159	Both	7	BBP	MBzP	First morning urine	Morning urine						0.7				0.7	0.7
737	16	Liao et al., 2017, 2018	https://doi.org/10.1016/j.proeng.2017.10.183; https://doi.org/10.1016/j.scitotenv.2017.10.189	China	Shanghai, suburban area	Asia	China, Children, Homes, Health (CCHH) study	March 2013 - Dec 2014	2014	Children (5-10 y; N=159)	children	159	Both	12	DEHP	MEHP	First morning urine	Morning urine						4.9				4.9	4.9
738	16	Liao et al., 2017, 2018	https://doi.org/10.1016/j.proeng.2017.10.183; https://doi.org/10.1016/j.scitotenv.2017.10.189	China	Shanghai, suburban area	Asia	China, Children, Homes, Health (CCHH) study	March 2013 - Dec 2014	2014	Children (5-10 y; N=159)	children	159	Both	12	DEHP	5cx-MEPP	First morning urine	Morning urine						41.6				41.6	41.6
739	16	Liao et al., 2017, 2018	https://doi.org/10.1016/j.proeng.2017.10.183; https://doi.org/10.1016/j.scitotenv.2017.10.189	China	Shanghai, suburban area	Asia	China, Children, Homes, Health (CCHH) study	March 2013 - Dec 2014	2014	Children (5-10 y; N=159)	children	159	Both	12	DEHP	5OH-MEHP	First morning urine	Morning urine						25.1				25.1	25.1
740	16	Liao et al., 2017, 2018	https://doi.org/10.1016/j.proeng.2017.10.183; https://doi.org/10.1016/j.scitotenv.2017.10.189	China	Shanghai, suburban area	Asia	China, Children, Homes, Health (CCHH) study	March 2013 - Dec 2014	2014	Children (5-10 y; N=159)	children	159	Both	12	DEHP	5oxo-MEHP	First morning urine	Morning urine						14.5				14.5	14.5
741	16	Liao et al., 2017, 2018	https://doi.org/10.1016/j.proeng.2017.10.183; https://doi.org/10.1016/j.scitotenv.2017.10.189	China	Shanghai, urban area	Asia	China, Children, Homes, Health (CCHH) study	March 2013 - Dec 2014	2014	Children (5-10 y; N=242)	children	242	Both	1	DMP	MMP	First morning urine	Morning urine						11.5				11.5	11.5
742	16	Liao et al., 2017, 2018	https://doi.org/10.1016/j.proeng.2017.10.183; https://doi.org/10.1016/j.scitotenv.2017.10.189	China	Shanghai, urban area	Asia	China, Children, Homes, Health (CCHH) study	March 2013 - Dec 2014	2014	Children (5-10 y; N=242)	children	242	Both	2	DEP	MEP	First morning urine	Morning urine						11.5				11.5	11.5
743	16	Liao et al., 2017, 2018	https://doi.org/10.1016/j.proeng.2017.10.183; https://doi.org/10.1016/j.scitotenv.2017.10.189	China	Shanghai, urban area	Asia	China, Children, Homes, Health (CCHH) study	March 2013 - Dec 2014	2014	Children (5-10 y; N=242)	children	242	Both	5	DiBP	MiBP	First morning urine	Morning urine						50.2				50.2	50.2
744	16	Liao et al., 2017, 2018	https://doi.org/10.1016/j.proeng.2017.10.183; https://doi.org/10.1016/j.scitotenv.2017.10.189	China	Shanghai, urban area	Asia	China, Children, Homes, Health (CCHH) study	March 2013 - Dec 2014	2014	Children (5-10 y; N=242)	children	242	Both	6	DnBP	MnBP	First morning urine	Morning urine						58.5				58.5	58.5
745	16	Liao et al., 2017, 2018	https://doi.org/10.1016/j.proeng.2017.10.183; https://doi.org/10.1016/j.scitotenv.2017.10.189	China	Shanghai, urban area	Asia	China, Children, Homes, Health (CCHH) study	March 2013 - Dec 2014	2014	Children (5-10 y; N=242)	children	242	Both	7	BBP	MBzP	First morning urine	Morning urine						0.8				0.8	0.8
746	16	Liao et al., 2017, 2018	https://doi.org/10.1016/j.proeng.2017.10.183; https://doi.org/10.1016/j.scitotenv.2017.10.189	China	Shanghai, urban area	Asia	China, Children, Homes, Health (CCHH) study	March 2013 - Dec 2014	2014	Children (5-10 y; N=242)	children	242	Both	12	DEHP	MEHP	First morning urine	Morning urine						4.3				4.3	4.3
747	16	Liao et al., 2017, 2018	https://doi.org/10.1016/j.proeng.2017.10.183; https://doi.org/10.1016/j.scitotenv.2017.10.189	China	Shanghai, urban area	Asia	China, Children, Homes, Health (CCHH) study	March 2013 - Dec 2014	2014	Children (5-10 y; N=242)	children	242	Both	12	DEHP	5cx-MEPP	First morning urine	Morning urine						36.7				36.7	36.7
748	16	Liao et al., 2017, 2018	https://doi.org/10.1016/j.proeng.2017.10.183; https://doi.org/10.1016/j.scitotenv.2017.10.189	China	Shanghai, urban area	Asia	China, Children, Homes, Health (CCHH) study	March 2013 - Dec 2014	2014	Children (5-10 y; N=242)	children	242	Both	12	DEHP	5OH-MEHP	First morning urine	Morning urine						24.3				24.3	24.3
749	16	Liao et al., 2017, 2018	https://doi.org/10.1016/j.proeng.2017.10.183; https://doi.org/10.1016/j.scitotenv.2017.10.189	China	Shanghai, urban area	Asia	China, Children, Homes, Health (CCHH) study	March 2013 - Dec 2014	2014	Children (5-10 y; N=242)	children	242	Both	12	DEHP	5oxo-MEHP	First morning urine	Morning urine						14.6				14.6	14.6
751	17	Chen et al., 2017	http://dx.doi.org/10.1016/j.envint.2017.04.005	China	Chongqing	Asia	Male Reproductive Health in Chongqing College Students (MARHCS)	2013	2013	Young men (university students, 20-21 y, N=796)	adults	796	Male	1	DMP	MMP	Spot urine	Spot urine				100		5.19				5.19	5.19				20.94											4.4				4.4
753	17	Chen et al., 2017	http://dx.doi.org/10.1016/j.envint.2017.04.005	China	Chongqing	Asia	Male Reproductive Health in Chongqing College Students (MARHCS)	2013	2013	Young men (university students, 20-21 y, N=796)	adults	796	Male	2	DEP	MEP	Spot urine	Spot urine				99.6		8.64				8.64	8.64				111.56											7.6				7.6
755	17	Chen et al., 2017	http://dx.doi.org/10.1016/j.envint.2017.04.005	China	Chongqing	Asia	Male Reproductive Health in Chongqing College Students (MARHCS)	2013	2013	Young men (university students, 20-21 y, N=796)	adults	796	Male	5	DiBP	MiBP	Spot urine	Spot urine				100		26.18				26.18	26.18				88.17											20.93				20.93
757	17	Chen et al., 2017	http://dx.doi.org/10.1016/j.envint.2017.04.005	China	Chongqing	Asia	Male Reproductive Health in Chongqing College Students (MARHCS)	2013	2013	Young men (university students, 20-21 y, N=796)	adults	796	Male	6	DnBP	MnBP	Spot urine	Spot urine				100		52.19				52.19	52.19				281.63											44.68				44.68
759	17	Chen et al., 2017	http://dx.doi.org/10.1016/j.envint.2017.04.005	China	Chongqing	Asia	Male Reproductive Health in Chongqing College Students (MARHCS)	2013	2013	Young men (university students, 20-21 y, N=796)	adults	796	Male	8	DCHP	MCHP	Spot urine	Spot urine		0.11		2.5		<LOD				0.055		0.055			<LOD
760	17	Chen et al., 2017	http://dx.doi.org/10.1016/j.envint.2017.04.005	China	Chongqing	Asia	Male Reproductive Health in Chongqing College Students (MARHCS)	2013	2013	Young men (university students, 20-21 y, N=796)	adults	796	Male	19	Several	MCPP	Spot urine	Spot urine				88.2		0.5				0.5	0.5				2.58											0.43				0.43
762	17	Chen et al., 2017	http://dx.doi.org/10.1016/j.envint.2017.04.005	China	Chongqing	Asia	Male Reproductive Health in Chongqing College Students (MARHCS)	2013	2013	Young men (university students, 20-21 y, N=796)	adults	796	Male	15	DOP	MOP	Spot urine	Spot urine		0.07		32.5		<LOD				0.035		0.035			5.94
763	17	Chen et al., 2017	http://dx.doi.org/10.1016/j.envint.2017.04.005	China	Chongqing	Asia	Male Reproductive Health in Chongqing College Students (MARHCS)	2013	2013	Young men (university students, 20-21 y, N=796)	adults	796	Male	7	BBP	MBzP	Spot urine	Spot urine		0.09		35.6		<LOD				0.045		0.045			1.63
764	17	Chen et al., 2017	http://dx.doi.org/10.1016/j.envint.2017.04.005	China	Chongqing	Asia	Male Reproductive Health in Chongqing College Students (MARHCS)	2013	2013	Young men (university students, 20-21 y, N=796)	adults	796	Male	17	DINP	MINP	Spot urine	Spot urine		0.33		17.3		<LOD				0.165		0.165			1.84
765	17	Chen et al., 2017	http://dx.doi.org/10.1016/j.envint.2017.04.005	China	Chongqing	Asia	Male Reproductive Health in Chongqing College Students (MARHCS)	2013	2013	Young men (university students, 20-21 y, N=796)	adults	796	Male	12	DEHP	5OH-MEHP	Spot urine	Spot urine				97.3		3.6				3.6	3.6				14.95											3				3
767	17	Chen et al., 2017	http://dx.doi.org/10.1016/j.envint.2017.04.005	China	Chongqing	Asia	Male Reproductive Health in Chongqing College Students (MARHCS)	2013	2013	Young men (university students, 20-21 y, N=796)	adults	796	Male	12	DEHP	5cx-MEPP	Spot urine	Spot urine				99.9		20.24				20.24	20.24				78.48											16.54				16.54
769	17	Chen et al., 2017	http://dx.doi.org/10.1016/j.envint.2017.04.005	China	Chongqing	Asia	Male Reproductive Health in Chongqing College Students (MARHCS)	2013	2013	Young men (university students, 20-21 y, N=796)	adults	796	Male	12	DEHP	5oxo-MEHP	Spot urine	Spot urine				97.2		2.68				2.68	2.68				9.42											2.13				2.13
771	17	Chen et al., 2017	http://dx.doi.org/10.1016/j.envint.2017.04.005	China	Chongqing	Asia	Male Reproductive Health in Chongqing College Students (MARHCS)	2013	2013	Young men (university students, 20-21 y, N=796)	adults	796	Male	12	DEHP	MEHP	Spot urine	Spot urine				100		7.71				7.71	7.71				22.83											6.38				6.38
752	18	Chen et al., 2017	http://dx.doi.org/10.1016/j.envint.2017.04.005	China	Chongqing	Asia	Male Reproductive Health in Chongqing College Students (MARHCS)	2014	2014	Young men (university students, 20-21 y, N=656)	adults	656	Male	1	DMP	MMP	Spot urine	Spot urine																										3.2				3.2
754	18	Chen et al., 2017	http://dx.doi.org/10.1016/j.envint.2017.04.005	China	Chongqing	Asia	Male Reproductive Health in Chongqing College Students (MARHCS)	2014	2014	Young men (university students, 20-21 y, N=656)	adults	656	Male	2	DEP	MEP	Spot urine	Spot urine																										3.5				3.5
756	18	Chen et al., 2017	http://dx.doi.org/10.1016/j.envint.2017.04.005	China	Chongqing	Asia	Male Reproductive Health in Chongqing College Students (MARHCS)	2014	2014	Young men (university students, 20-21 y, N=656)	adults	656	Male	5	DiBP	MiBP	Spot urine	Spot urine																										10.97				10.97
758	18	Chen et al., 2017	http://dx.doi.org/10.1016/j.envint.2017.04.005	China	Chongqing	Asia	Male Reproductive Health in Chongqing College Students (MARHCS)	2014	2014	Young men (university students, 20-21 y, N=656)	adults	656	Male	6	DnBP	MnBP	Spot urine	Spot urine																										27.82				27.82
761	18	Chen et al., 2017	http://dx.doi.org/10.1016/j.envint.2017.04.005	China	Chongqing	Asia	Male Reproductive Health in Chongqing College Students (MARHCS)	2014	2014	Young men (university students, 20-21 y, N=656)	adults	656	Male	19	Several	MCPP	Spot urine	Spot urine																										0.08				0.08
766	18	Chen et al., 2017	http://dx.doi.org/10.1016/j.envint.2017.04.005	China	Chongqing	Asia	Male Reproductive Health in Chongqing College Students (MARHCS)	2014	2014	Young men (university students, 20-21 y, N=656)	adults	656	Male	12	DEHP	5OH-MEHP	Spot urine	Spot urine																										2.26				2.26
768	18	Chen et al., 2017	http://dx.doi.org/10.1016/j.envint.2017.04.005	China	Chongqing	Asia	Male Reproductive Health in Chongqing College Students (MARHCS)	2014	2014	Young men (university students, 20-21 y, N=656)	adults	656	Male	12	DEHP	5cx-MEPP	Spot urine	Spot urine																										13.26				13.26
770	18	Chen et al., 2017	http://dx.doi.org/10.1016/j.envint.2017.04.005	China	Chongqing	Asia	Male Reproductive Health in Chongqing College Students (MARHCS)	2014	2014	Young men (university students, 20-21 y, N=656)	adults	656	Male	12	DEHP	5oxo-MEHP	Spot urine	Spot urine																										1.85				1.85
772	18	Chen et al., 2017	http://dx.doi.org/10.1016/j.envint.2017.04.005	China	Chongqing	Asia	Male Reproductive Health in Chongqing College Students (MARHCS)	2014	2014	Young men (university students, 20-21 y, N=656)	adults	656	Male	12	DEHP	MEHP	Spot urine	Spot urine																										7.03				7.03
793	19	Liu et al., 2019	DOI: 10.1021/acs.est.9b03817	China	Guangzhou city	Asia		2018-2019	2019	Children (0.5-3 y, N=24; 3-6 y, N=24; total N=48; 73% girls)	younger children	48	Both	1	DMP	MMP	Morning urine	Morning urine				96		2.5				2.5	2.5				not shown	52
794	19	Liu et al., 2019	DOI: 10.1021/acs.est.9b03817	China	Guangzhou city	Asia		2018-2019	2019	Adults (20-70 y; N=41; 51% female)	adults	41	Both	1	DMP	MMP	Morning urine	Morning urine				96		3.2				3.2	3.2				not shown
795	19	Liu et al., 2019	DOI: 10.1021/acs.est.9b03817	China	Guangzhou city	Asia		2018-2019	2019	Children (0.5-3 y, N=24; 3-6 y, N=24; total N=48; 73% girls)	younger children	48	Both	2	DEP	MEP	Morning urine	Morning urine				97		9.6				9.6	9.6				not shown	170
796	19	Liu et al., 2019	DOI: 10.1021/acs.est.9b03817	China	Guangzhou city	Asia		2018-2019	2019	Adults (20-70 y; N=41; 51% female)	adults	41	Both	2	DEP	MEP	Morning urine	Morning urine				97		11.6				11.6	11.6				not shown	254
797	19	Liu et al., 2019	DOI: 10.1021/acs.est.9b03817	China	Guangzhou city	Asia		2018-2019	2019	Children (0.5-3 y, N=24; 3-6 y, N=24; total N=48; 73% girls)	younger children	48	Both	3	DiPrP	MiPrP	Morning urine	Morning urine	0.9			12		<LOQ				0.45		0.45			not shown	1.2
798	19	Liu et al., 2019	DOI: 10.1021/acs.est.9b03817	China	Guangzhou city	Asia		2018-2019	2019	Adults (20-70 y; N=41; 51% female)	adults	41	Both	3	DiPrP	MiPrP	Morning urine	Morning urine	0.9			12		<LOQ				0.45		0.45			not shown	0.7
799	19	Liu et al., 2019	DOI: 10.1021/acs.est.9b03817	China	Guangzhou city	Asia		2018-2019	2019	Children (0.5-3 y, N=24; 3-6 y, N=24; total N=48; 73% girls)	younger children	48	Both	5	DiBP	MiBP	Morning urine	Morning urine				100		53				53	53				not shown	742
800	19	Liu et al., 2019	DOI: 10.1021/acs.est.9b03817	China	Guangzhou city	Asia		2018-2019	2019	Adults (20-70 y; N=41; 51% female)	adults	41	Both	5	DiBP	MiBP	Morning urine	Morning urine				100		36				36	36				not shown	277
801	19	Liu et al., 2019	DOI: 10.1021/acs.est.9b03817	China	Guangzhou city	Asia		2018-2019	2019	Children (0.5-3 y, N=24; 3-6 y, N=24; total N=48; 73% girls)	younger children	48	Both	6	DnBP	MnBP	Morning urine	Morning urine				100		98				98	98				not shown	1645
802	19	Liu et al., 2019	DOI: 10.1021/acs.est.9b03817	China	Guangzhou city	Asia		2018-2019	2019	Adults (20-70 y; N=41; 51% female)	adults	41	Both	6	DnBP	MnBP	Morning urine	Morning urine				100		76				76	76				not shown	543
803	19	Liu et al., 2019	DOI: 10.1021/acs.est.9b03817	China	Guangzhou city	Asia		2018-2019	2019	Children (0.5-3 y, N=24; 3-6 y, N=24; total N=48; 73% girls)	younger children	48	Both	10	DnPeP	MnPeP	Morning urine	Morning urine	1.4			18		<LOQ				0.7		0.7			not shown	0.98
804	19	Liu et al., 2019	DOI: 10.1021/acs.est.9b03817	China	Guangzhou city	Asia		2018-2019	2019	Adults (20-70 y; N=41; 51% female)	adults	41	Both	10	DnPeP	MnPeP	Morning urine	Morning urine	1.4			18		<LOQ				0.7		0.7			not shown	2.7
805	19	Liu et al., 2019	DOI: 10.1021/acs.est.9b03817	China	Guangzhou city	Asia		2018-2019	2019	Children (0.5-3 y, N=24; 3-6 y, N=24; total N=48; 73% girls)	younger children	48	Both	11	DHxP	MHxP	Morning urine	Morning urine	1			0		<LOQ				0.5		0.5			not shown	<LOQ
806	19	Liu et al., 2019	DOI: 10.1021/acs.est.9b03817	China	Guangzhou city	Asia		2018-2019	2019	Adults (20-70 y; N=41; 51% female)	adults	41	Both	11	DHxP	MHxP	Morning urine	Morning urine	1			0		<LOQ				0.5		0.5			not shown	<LOQ
807	19	Liu et al., 2019	DOI: 10.1021/acs.est.9b03817	China	Guangzhou city	Asia		2018-2019	2019	Children (0.5-3 y, N=24; 3-6 y, N=24; total N=48; 73% girls)	younger children	48	Both	8	DCHP	MCHP	Morning urine	Morning urine	4.4			1		<LOQ				2.2		2.2			not shown	<LOQ
808	19	Liu et al., 2019	DOI: 10.1021/acs.est.9b03817	China	Guangzhou city	Asia		2018-2019	2019	Adults (20-70 y; N=41; 51% female)	adults	41	Both	8	DCHP	MCHP	Morning urine	Morning urine	4.4			1		<LOQ				2.2		2.2			not shown	1.2
809	19	Liu et al., 2019	DOI: 10.1021/acs.est.9b03817	China	Guangzhou city	Asia		2018-2019	2019	Children (0.5-3 y, N=24; 3-6 y, N=24; total N=48; 73% girls)	younger children	48	Both	13	DiHpP	MiHpP	Morning urine	Morning urine	3.4			25		<LOQ				1.7		1.7			not shown	3.5
810	19	Liu et al., 2019	DOI: 10.1021/acs.est.9b03817	China	Guangzhou city	Asia		2018-2019	2019	Adults (20-70 y; N=41; 51% female)	adults	41	Both	13	DiHpP	MiHpP	Morning urine	Morning urine	3.4			25		<LOQ				1.7		1.7			not shown	8
811	19	Liu et al., 2019	DOI: 10.1021/acs.est.9b03817	China	Guangzhou city	Asia		2018-2019	2019	Children (0.5-3 y, N=24; 3-6 y, N=24; total N=48; 73% girls)	younger children	48	Both	12	DEHP	MEHP	Morning urine	Morning urine				98		2				2	2				not shown	260
812	19	Liu et al., 2019	DOI: 10.1021/acs.est.9b03817	China	Guangzhou city	Asia		2018-2019	2019	Adults (20-70 y; N=41; 51% female)	adults	41	Both	12	DEHP	MEHP	Morning urine	Morning urine				98		1.8				1.8	1.8				not shown	29
813	19	Liu et al., 2019	DOI: 10.1021/acs.est.9b03817	China	Guangzhou city	Asia		2018-2019	2019	Children (0.5-3 y, N=24; 3-6 y, N=24; total N=48; 73% girls)	younger children	48	Both	12	DEHP	5oxo-MEHP	Morning urine	Morning urine				100		17				17	17				not shown	164
814	19	Liu et al., 2019	DOI: 10.1021/acs.est.9b03817	China	Guangzhou city	Asia		2018-2019	2019	Adults (20-70 y; N=41; 51% female)	adults	41	Both	12	DEHP	5oxo-MEHP	Morning urine	Morning urine				100		11				11	11				not shown	55
815	19	Liu et al., 2019	DOI: 10.1021/acs.est.9b03817	China	Guangzhou city	Asia		2018-2019	2019	Children (0.5-3 y, N=24; 3-6 y, N=24; total N=48; 73% girls)	younger children	48	Both	12	DEHP	5OH-MEHP	Morning urine	Morning urine				100		63				63	63				not shown	497
816	19	Liu et al., 2019	DOI: 10.1021/acs.est.9b03817	China	Guangzhou city	Asia		2018-2019	2019	Adults (20-70 y; N=41; 51% female)	adults	41	Both	12	DEHP	5OH-MEHP	Morning urine	Morning urine				100		40				40	40				not shown	297
817	19	Liu et al., 2019	DOI: 10.1021/acs.est.9b03817	China	Guangzhou city	Asia		2018-2019	2019	Children (0.5-3 y, N=24; 3-6 y, N=24; total N=48; 73% girls)	younger children	48	Both	12	DEHP	5cx-MEPP	Morning urine	Morning urine				99		32				32	32				not shown	323
818	19	Liu et al., 2019	DOI: 10.1021/acs.est.9b03817	China	Guangzhou city	Asia		2018-2019	2019	Adults (20-70 y; N=41; 51% female)	adults	41	Both	12	DEHP	5cx-MEPP	Morning urine	Morning urine				99		16				16	16				not shown	77
819	19	Liu et al., 2019	DOI: 10.1021/acs.est.9b03817	China	Guangzhou city	Asia		2018-2019	2019	Children (0.5-3 y, N=24; 3-6 y, N=24; total N=48; 73% girls)	younger children	48	Both	17	DINP	MINP	Morning urine	Morning urine	5.1			0		<LOQ				2.55		2.55			not shown	<LOQ
820	19	Liu et al., 2019	DOI: 10.1021/acs.est.9b03817	China	Guangzhou city	Asia		2018-2019	2019	Adults (20-70 y; N=41; 51% female)	adults	41	Both	17	DINP	MINP	Morning urine	Morning urine	5.1			0		<LOQ				2.55		2.55			not shown	<LOQ
821	19	Liu et al., 2019	DOI: 10.1021/acs.est.9b03817	China	Guangzhou city	Asia		2018-2019	2019	Children (0.5-3 y, N=24; 3-6 y, N=24; total N=48; 73% girls)	younger children	48	Both	7	BBP	MBzP	Morning urine	Morning urine				61		0.47				0.47	0.47				not shown	11
822	19	Liu et al., 2019	DOI: 10.1021/acs.est.9b03817	China	Guangzhou city	Asia		2018-2019	2019	Adults (20-70 y; N=41; 51% female)	adults	41	Both	7	BBP	MBzP	Morning urine	Morning urine				61		1.4				1.4	1.4				not shown	21
824	20	Chen JS et al., 2019	https://doi.org/10.1016/j.envpol.2018.10.044	China	Shanghai (see also Dong et al., 2017, 2018)	Asia	Shanghai Food Consumption Survey (SHFCS)	2012	2012	Adults (N=1663)	adults	1663	Both	1	DMP	MMP	Spot urine	Spot urine				88.3		2.38				2.38	2.38		4.87													2.69				2.69	5.78
825	20	Chen JS et al., 2019	https://doi.org/10.1016/j.envpol.2018.10.044	China	Shanghai (see also Dong et al., 2017, 2018)	Asia	Shanghai Food Consumption Survey (SHFCS)	2012	2012	Adults (N=1663)	adults	1663	Both	2	DEP	MEP	Spot urine	Spot urine				90.5		7.22				7.22	7.22		15.3													8.33				8.33	19.61
826	20	Chen JS et al., 2019	https://doi.org/10.1016/j.envpol.2018.10.044	China	Shanghai (see also Dong et al., 2017, 2018)	Asia	Shanghai Food Consumption Survey (SHFCS)	2012	2012	Adults (N=1663)	adults	1663	Both	6	DnBP	MnBP	Spot urine	Spot urine				72.8		10.05				10.05	10.05		28.6													11.5				11.5	33.33
827	20	Chen JS et al., 2019	https://doi.org/10.1016/j.envpol.2018.10.044	China	Shanghai (see also Dong et al., 2017, 2018)	Asia	Shanghai Food Consumption Survey (SHFCS)	2012	2012	Adults (N=1663)	adults	1663	Both	5	DiBP	MiBP	Spot urine	Spot urine				80.8		6.65				6.65	6.65		15.1													7.61				7.61	17.05
828	20	Chen JS et al., 2019	https://doi.org/10.1016/j.envpol.2018.10.044	China	Shanghai (see also Dong et al., 2017, 2018)	Asia	Shanghai Food Consumption Survey (SHFCS)	2012	2012	Adults (N=1663)	adults	1663	Both	7	BBP	MBzP	Spot urine	Spot urine				69.7		1.83				1.83	1.83		2.33													1.99				1.99	3.99
829	20	Chen JS et al., 2019	https://doi.org/10.1016/j.envpol.2018.10.044	China	Shanghai (see also Dong et al., 2017, 2018)	Asia	Shanghai Food Consumption Survey (SHFCS)	2012	2012	Adults (N=1663)	adults	1663	Both	12	DEHP	MEHP	Spot urine	Spot urine				97.5		7.62				7.62	7.62		12.4													8.72				8.72	16.78
830	20	Chen JS et al., 2019	https://doi.org/10.1016/j.envpol.2018.10.044	China	Shanghai (see also Dong et al., 2017, 2018)	Asia	Shanghai Food Consumption Survey (SHFCS)	2012	2012	Adults (N=1663)	adults	1663	Both	12	DEHP	5oxo-MEHP	Spot urine	Spot urine				91.9		3.27				3.27	3.27		5.77													4.38				4.38	7.27
831	20	Chen JS et al., 2019	https://doi.org/10.1016/j.envpol.2018.10.044	China	Shanghai (see also Dong et al., 2017, 2018)	Asia	Shanghai Food Consumption Survey (SHFCS)	2012	2012	Adults (N=1663)	adults	1663	Both	12	DEHP	5cx-MEPP	Spot urine	Spot urine				99.9		10.02				10.02	10.02		17.5													13.15				13.15	21.78
832	20	Chen JS et al., 2019	https://doi.org/10.1016/j.envpol.2018.10.044	China	Shanghai (see also Dong et al., 2017, 2018)	Asia	Shanghai Food Consumption Survey (SHFCS)	2012	2012	Adults (N=1663)	adults	1663	Both	12	DEHP	5OH-MEHP	Spot urine	Spot urine				99.7		7.61				7.61	7.61		16.8													10.96				10.96	20.9
833	20	Chen JS et al., 2019	https://doi.org/10.1016/j.envpol.2018.10.044	China	Shanghai (see also Dong et al., 2017, 2018)	Asia	Shanghai Food Consumption Survey (SHFCS)	2012	2012	Adults (N=1663)	adults	1663	Both	12	DEHP	MCMHP	Spot urine	Spot urine				96.5		13.7				13.7	13.7		24.4													17.01				17.01	28
2280	20	Dong et al., 2018	https://doi.org/10.1016/j.scitotenv.2018.05.064	China	Shanghai, 9 urban and suburban districts/counties: Huangpu (urban), Xuhui (urban), Putuo (urban), Hongkou (urban), Jinshan (suburban), Pudong (suburban), Qingpu (suburban), Baoshan (suburban), and Chongming (suburban)	Asia	SHFCS (Shanghai Food Consumption Survey)	Sep. 2012 - Aug. 2014	2013	Boys (8-11 y; N=64)	children	64	Male	1	DMP	MMP	spot urine	Spot urine				89	5.9	9				9	9				not shown										8.5	12.8				12.8
2281	20	Dong et al., 2018	https://doi.org/10.1016/j.scitotenv.2018.05.064	China	Shanghai, 9 urban and suburban districts/counties: Huangpu (urban), Xuhui (urban), Putuo (urban), Hongkou (urban), Jinshan (suburban), Pudong (suburban), Qingpu (suburban), Baoshan (suburban), and Chongming (suburban)	Asia	SHFCS (Shanghai Food Consumption Survey)	Sep. 2012 - Aug. 2014	2013	Girls (8-11 y; N=65)	children	65	Female	1	DMP	MMP	spot urine	Spot urine					5.6	7.5				7.5	7.5				not shown										11.1	14.1				14.1
2282	20	Dong et al., 2018	https://doi.org/10.1016/j.scitotenv.2018.05.064	China	Shanghai, 9 urban and suburban districts/counties: Huangpu (urban), Xuhui (urban), Putuo (urban), Hongkou (urban), Jinshan (suburban), Pudong (suburban), Qingpu (suburban), Baoshan (suburban), and Chongming (suburban)	Asia	SHFCS (Shanghai Food Consumption Survey)	Sep. 2012 - Aug. 2014	2013	Teenage boys (12-19 y; N=76)	teenagers	76	Male	1	DMP	MMP	spot urine	Spot urine					4.9	7.9				7.9	7.9				not shown										4.3	4.9				4.9
2283	20	Dong et al., 2018	https://doi.org/10.1016/j.scitotenv.2018.05.064	China	Shanghai, 9 urban and suburban districts/counties: Huangpu (urban), Xuhui (urban), Putuo (urban), Hongkou (urban), Jinshan (suburban), Pudong (suburban), Qingpu (suburban), Baoshan (suburban), and Chongming (suburban)	Asia	SHFCS (Shanghai Food Consumption Survey)	Sep. 2012 - Aug. 2014	2013	Teenage girls (12-19 y; N=66)	teenagers	66	Female	1	DMP	MMP	spot urine	Spot urine					4.2	7.3				7.3	7.3				not shown										5.5	6.3				6.3
2284	20	Dong et al., 2018	https://doi.org/10.1016/j.scitotenv.2018.05.064	China	Shanghai, 9 urban and suburban districts/counties: Huangpu (urban), Xuhui (urban), Putuo (urban), Hongkou (urban), Jinshan (suburban), Pudong (suburban), Qingpu (suburban), Baoshan (suburban), and Chongming (suburban)	Asia	SHFCS (Shanghai Food Consumption Survey)	Sep. 2012 - Aug. 2014	2013	Men (45-60 y; N=471)	adults	471	Male	1	DMP	MMP	spot urine	Spot urine					1.8	2.9				2.9	2.9				not shown										2.1	3				3
2285	20	Dong et al., 2018	https://doi.org/10.1016/j.scitotenv.2018.05.064	China	Shanghai, 9 urban and suburban districts/counties: Huangpu (urban), Xuhui (urban), Putuo (urban), Hongkou (urban), Jinshan (suburban), Pudong (suburban), Qingpu (suburban), Baoshan (suburban), and Chongming (suburban)	Asia	SHFCS (Shanghai Food Consumption Survey)	Sep. 2012 - Aug. 2014	2013	Women (45-60 y; N=401)	adults	401	Female	1	DMP	MMP	spot urine	Spot urine					1.2	2.2				2.2	2.2				not shown										1.9	3				3
2286	20	Dong et al., 2018	https://doi.org/10.1016/j.scitotenv.2018.05.064	China	Shanghai, 9 urban and suburban districts/counties: Huangpu (urban), Xuhui (urban), Putuo (urban), Hongkou (urban), Jinshan (suburban), Pudong (suburban), Qingpu (suburban), Baoshan (suburban), and Chongming (suburban)	Asia	SHFCS (Shanghai Food Consumption Survey)	Sep. 2012 - Aug. 2014	2013	Boys (8-11 y; N=64)	children	64	Male	2	DEP	MEP	spot urine	Spot urine				90	10.1	14.8				14.8	14.8				not shown										12.7	17.5				17.5
2287	20	Dong et al., 2018	https://doi.org/10.1016/j.scitotenv.2018.05.064	China	Shanghai, 9 urban and suburban districts/counties: Huangpu (urban), Xuhui (urban), Putuo (urban), Hongkou (urban), Jinshan (suburban), Pudong (suburban), Qingpu (suburban), Baoshan (suburban), and Chongming (suburban)	Asia	SHFCS (Shanghai Food Consumption Survey)	Sep. 2012 - Aug. 2014	2013	Girls (8-11 y; N=65)	children	65	Female	2	DEP	MEP	spot urine	Spot urine					8.7	9.8				9.8	9.8				not shown										15.7	18.4				18.4
2288	20	Dong et al., 2018	https://doi.org/10.1016/j.scitotenv.2018.05.064	China	Shanghai, 9 urban and suburban districts/counties: Huangpu (urban), Xuhui (urban), Putuo (urban), Hongkou (urban), Jinshan (suburban), Pudong (suburban), Qingpu (suburban), Baoshan (suburban), and Chongming (suburban)	Asia	SHFCS (Shanghai Food Consumption Survey)	Sep. 2012 - Aug. 2014	2013	Teenage boys (12-19 y; N=76)	teenagers	76	Male	2	DEP	MEP	spot urine	Spot urine					10.7	13.2				13.2	13.2				not shown										10.6	12.4				12.4
2289	20	Dong et al., 2018	https://doi.org/10.1016/j.scitotenv.2018.05.064	China	Shanghai, 9 urban and suburban districts/counties: Huangpu (urban), Xuhui (urban), Putuo (urban), Hongkou (urban), Jinshan (suburban), Pudong (suburban), Qingpu (suburban), Baoshan (suburban), and Chongming (suburban)	Asia	SHFCS (Shanghai Food Consumption Survey)	Sep. 2012 - Aug. 2014	2013	Teenage girls (12-19 y; N=66)	teenagers	66	Female	2	DEP	MEP	spot urine	Spot urine					11.4	13.7				13.7	13.7				not shown										18.2	22.3				22.3
2290	20	Dong et al., 2018	https://doi.org/10.1016/j.scitotenv.2018.05.064	China	Shanghai, 9 urban and suburban districts/counties: Huangpu (urban), Xuhui (urban), Putuo (urban), Hongkou (urban), Jinshan (suburban), Pudong (suburban), Qingpu (suburban), Baoshan (suburban), and Chongming (suburban)	Asia	SHFCS (Shanghai Food Consumption Survey)	Sep. 2012 - Aug. 2014	2013	Men (45-60 y; N=471)	adults	471	Male	2	DEP	MEP	spot urine	Spot urine					5.8	8.2				8.2	8.2				not shown										6.6	8.2				8.2
2291	20	Dong et al., 2018	https://doi.org/10.1016/j.scitotenv.2018.05.064	China	Shanghai, 9 urban and suburban districts/counties: Huangpu (urban), Xuhui (urban), Putuo (urban), Hongkou (urban), Jinshan (suburban), Pudong (suburban), Qingpu (suburban), Baoshan (suburban), and Chongming (suburban)	Asia	SHFCS (Shanghai Food Consumption Survey)	Sep. 2012 - Aug. 2014	2013	Women (45-60 y; N=401)	adults	401	Female	2	DEP	MEP	spot urine	Spot urine					5.5	7.5				7.5	7.5				not shown										8.7	10.1				10.1
2292	20	Dong et al., 2018	https://doi.org/10.1016/j.scitotenv.2018.05.064	China	Shanghai, 9 urban and suburban districts/counties: Huangpu (urban), Xuhui (urban), Putuo (urban), Hongkou (urban), Jinshan (suburban), Pudong (suburban), Qingpu (suburban), Baoshan (suburban), and Chongming (suburban)	Asia	SHFCS (Shanghai Food Consumption Survey)	Sep. 2012 - Aug. 2014	2013	Boys (8-11 y; N=64)	children	64	Male	6	DnBP	MnBP	spot urine	Spot urine					25.1	34.4				34.4	34.4				not shown										32.6	45.4				45.4
2293	20	Dong et al., 2018	https://doi.org/10.1016/j.scitotenv.2018.05.064	China	Shanghai, 9 urban and suburban districts/counties: Huangpu (urban), Xuhui (urban), Putuo (urban), Hongkou (urban), Jinshan (suburban), Pudong (suburban), Qingpu (suburban), Baoshan (suburban), and Chongming (suburban)	Asia	SHFCS (Shanghai Food Consumption Survey)	Sep. 2012 - Aug. 2014	2013	Girls (8-11 y; N=65)	children	65	Female	6	DnBP	MnBP	spot urine	Spot urine					9.3	32.7				32.7	32.7				not shown										20.3	61.4				61.4
2294	20	Dong et al., 2018	https://doi.org/10.1016/j.scitotenv.2018.05.064	China	Shanghai, 9 urban and suburban districts/counties: Huangpu (urban), Xuhui (urban), Putuo (urban), Hongkou (urban), Jinshan (suburban), Pudong (suburban), Qingpu (suburban), Baoshan (suburban), and Chongming (suburban)	Asia	SHFCS (Shanghai Food Consumption Survey)	Sep. 2012 - Aug. 2014	2013	Teenage boys (12-19 y; N=76)	teenagers	76	Male	6	DnBP	MnBP	spot urine	Spot urine					16	44.4				44.4	44.4				not shown										14.2	36.5				36.5
2295	20	Dong et al., 2018	https://doi.org/10.1016/j.scitotenv.2018.05.064	China	Shanghai, 9 urban and suburban districts/counties: Huangpu (urban), Xuhui (urban), Putuo (urban), Hongkou (urban), Jinshan (suburban), Pudong (suburban), Qingpu (suburban), Baoshan (suburban), and Chongming (suburban)	Asia	SHFCS (Shanghai Food Consumption Survey)	Sep. 2012 - Aug. 2014	2013	Teenage girls (12-19 y; N=66)	teenagers	66	Female	6	DnBP	MnBP	spot urine	Spot urine					11.3	27				27	27				not shown										14.4	34.1				34.1
2296	20	Dong et al., 2018	https://doi.org/10.1016/j.scitotenv.2018.05.064	China	Shanghai, 9 urban and suburban districts/counties: Huangpu (urban), Xuhui (urban), Putuo (urban), Hongkou (urban), Jinshan (suburban), Pudong (suburban), Qingpu (suburban), Baoshan (suburban), and Chongming (suburban)	Asia	SHFCS (Shanghai Food Consumption Survey)	Sep. 2012 - Aug. 2014	2013	Men (45-60 y; N=471)	adults	471	Male	6	DnBP	MnBP	spot urine	Spot urine					3.6	13.6				13.6	13.6				not shown										4.2	12.8				12.8
2297	20	Dong et al., 2018	https://doi.org/10.1016/j.scitotenv.2018.05.064	China	Shanghai, 9 urban and suburban districts/counties: Huangpu (urban), Xuhui (urban), Putuo (urban), Hongkou (urban), Jinshan (suburban), Pudong (suburban), Qingpu (suburban), Baoshan (suburban), and Chongming (suburban)	Asia	SHFCS (Shanghai Food Consumption Survey)	Sep. 2012 - Aug. 2014	2013	Women (45-60 y; N=401)	adults	401	Female	6	DnBP	MnBP	spot urine	Spot urine					2.1	9.3				9.3	9.3				not shown										3.2	11.7				11.7
2298	20	Dong et al., 2018	https://doi.org/10.1016/j.scitotenv.2018.05.064	China	Shanghai, 9 urban and suburban districts/counties: Huangpu (urban), Xuhui (urban), Putuo (urban), Hongkou (urban), Jinshan (suburban), Pudong (suburban), Qingpu (suburban), Baoshan (suburban), and Chongming (suburban)	Asia	SHFCS (Shanghai Food Consumption Survey)	Sep. 2012 - Aug. 2014	2013	Boys (8-11 y; N=64)	children	64	Male	5	DiBP	MiBP	spot urine	Spot urine					30.5	56.5				56.5	56.5				not shown										39.8	60.8				60.8
2299	20	Dong et al., 2018	https://doi.org/10.1016/j.scitotenv.2018.05.064	China	Shanghai, 9 urban and suburban districts/counties: Huangpu (urban), Xuhui (urban), Putuo (urban), Hongkou (urban), Jinshan (suburban), Pudong (suburban), Qingpu (suburban), Baoshan (suburban), and Chongming (suburban)	Asia	SHFCS (Shanghai Food Consumption Survey)	Sep. 2012 - Aug. 2014	2013	Girls (8-11 y; N=65)	children	65	Female	5	DiBP	MiBP	spot urine	Spot urine					14.9	26.7				26.7	26.7				not shown										32.4	44.8				44.8
2300	20	Dong et al., 2018	https://doi.org/10.1016/j.scitotenv.2018.05.064	China	Shanghai, 9 urban and suburban districts/counties: Huangpu (urban), Xuhui (urban), Putuo (urban), Hongkou (urban), Jinshan (suburban), Pudong (suburban), Qingpu (suburban), Baoshan (suburban), and Chongming (suburban)	Asia	SHFCS (Shanghai Food Consumption Survey)	Sep. 2012 - Aug. 2014	2013	Teenage boys (12-19 y; N=76)	teenagers	76	Male	5	DiBP	MiBP	spot urine	Spot urine					16.2	24				24	24				not shown										14.6	19.5				19.5
2301	20	Dong et al., 2018	https://doi.org/10.1016/j.scitotenv.2018.05.064	China	Shanghai, 9 urban and suburban districts/counties: Huangpu (urban), Xuhui (urban), Putuo (urban), Hongkou (urban), Jinshan (suburban), Pudong (suburban), Qingpu (suburban), Baoshan (suburban), and Chongming (suburban)	Asia	SHFCS (Shanghai Food Consumption Survey)	Sep. 2012 - Aug. 2014	2013	Teenage girls (12-19 y; N=66)	teenagers	66	Female	5	DiBP	MiBP	spot urine	Spot urine					13.2	24.5				24.5	24.5				not shown										16.4	17.3				17.3
2302	20	Dong et al., 2018	https://doi.org/10.1016/j.scitotenv.2018.05.064	China	Shanghai, 9 urban and suburban districts/counties: Huangpu (urban), Xuhui (urban), Putuo (urban), Hongkou (urban), Jinshan (suburban), Pudong (suburban), Qingpu (suburban), Baoshan (suburban), and Chongming (suburban)	Asia	SHFCS (Shanghai Food Consumption Survey)	Sep. 2012 - Aug. 2014	2013	Men (45-60 y; N=471)	adults	471	Male	5	DiBP	MiBP	spot urine	Spot urine					3.6	8.9				8.9	8.9				not shown										4.1	9.1				9.1
2303	20	Dong et al., 2018	https://doi.org/10.1016/j.scitotenv.2018.05.064	China	Shanghai, 9 urban and suburban districts/counties: Huangpu (urban), Xuhui (urban), Putuo (urban), Hongkou (urban), Jinshan (suburban), Pudong (suburban), Qingpu (suburban), Baoshan (suburban), and Chongming (suburban)	Asia	SHFCS (Shanghai Food Consumption Survey)	Sep. 2012 - Aug. 2014	2013	Women (45-60 y; N=401)	adults	401	Female	5	DiBP	MiBP	spot urine	Spot urine					2.2	6.3				6.3	6.3				not shown										3.5	8.8				8.8
2304	20	Dong et al., 2018	https://doi.org/10.1016/j.scitotenv.2018.05.064	China	Shanghai, 9 urban and suburban districts/counties: Huangpu (urban), Xuhui (urban), Putuo (urban), Hongkou (urban), Jinshan (suburban), Pudong (suburban), Qingpu (suburban), Baoshan (suburban), and Chongming (suburban)	Asia	SHFCS (Shanghai Food Consumption Survey)	Sep. 2012 - Aug. 2014	2013	Boys (8-11 y; N=64)	children	64	Male	7	BBP	MBzP	spot urine	Spot urine					0	0.4				0.4	0.4				not shown										0.8	0.6				0.6
2305	20	Dong et al., 2018	https://doi.org/10.1016/j.scitotenv.2018.05.064	China	Shanghai, 9 urban and suburban districts/counties: Huangpu (urban), Xuhui (urban), Putuo (urban), Hongkou (urban), Jinshan (suburban), Pudong (suburban), Qingpu (suburban), Baoshan (suburban), and Chongming (suburban)	Asia	SHFCS (Shanghai Food Consumption Survey)	Sep. 2012 - Aug. 2014	2013	Girls (8-11 y; N=65)	children	65	Female	7	BBP	MBzP	spot urine	Spot urine					0	0.4				0.4	0.4				not shown										1	0.9				0.9
2306	20	Dong et al., 2018	https://doi.org/10.1016/j.scitotenv.2018.05.064	China	Shanghai, 9 urban and suburban districts/counties: Huangpu (urban), Xuhui (urban), Putuo (urban), Hongkou (urban), Jinshan (suburban), Pudong (suburban), Qingpu (suburban), Baoshan (suburban), and Chongming (suburban)	Asia	SHFCS (Shanghai Food Consumption Survey)	Sep. 2012 - Aug. 2014	2013	Teenage boys (12-19 y; N=76)	teenagers	76	Male	7	BBP	MBzP	spot urine	Spot urine					0	0.8				0.8	0.8				not shown										0.8	0.9				0.9
2307	20	Dong et al., 2018	https://doi.org/10.1016/j.scitotenv.2018.05.064	China	Shanghai, 9 urban and suburban districts/counties: Huangpu (urban), Xuhui (urban), Putuo (urban), Hongkou (urban), Jinshan (suburban), Pudong (suburban), Qingpu (suburban), Baoshan (suburban), and Chongming (suburban)	Asia	SHFCS (Shanghai Food Consumption Survey)	Sep. 2012 - Aug. 2014	2013	Teenage girls (12-19 y; N=66)	teenagers	66	Female	7	BBP	MBzP	spot urine	Spot urine					0	0.4				0.4	0.4				not shown										1.1	1.1				1.1
2308	20	Dong et al., 2018	https://doi.org/10.1016/j.scitotenv.2018.05.064	China	Shanghai, 9 urban and suburban districts/counties: Huangpu (urban), Xuhui (urban), Putuo (urban), Hongkou (urban), Jinshan (suburban), Pudong (suburban), Qingpu (suburban), Baoshan (suburban), and Chongming (suburban)	Asia	SHFCS (Shanghai Food Consumption Survey)	Sep. 2012 - Aug. 2014	2013	Men (45-60 y; N=471)	adults	471	Male	7	BBP	MBzP	spot urine	Spot urine					1.6	1.9				1.9	1.9				not shown										1.9	2				2
2309	20	Dong et al., 2018	https://doi.org/10.1016/j.scitotenv.2018.05.064	China	Shanghai, 9 urban and suburban districts/counties: Huangpu (urban), Xuhui (urban), Putuo (urban), Hongkou (urban), Jinshan (suburban), Pudong (suburban), Qingpu (suburban), Baoshan (suburban), and Chongming (suburban)	Asia	SHFCS (Shanghai Food Consumption Survey)	Sep. 2012 - Aug. 2014	2013	Women (45-60 y; N=401)	adults	401	Female	7	BBP	MBzP	spot urine	Spot urine					1.4	1.8				1.8	1.8				not shown										2.2	2.4				2.4
2310	20	Dong et al., 2018	https://doi.org/10.1016/j.scitotenv.2018.05.064	China	Shanghai, 9 urban and suburban districts/counties: Huangpu (urban), Xuhui (urban), Putuo (urban), Hongkou (urban), Jinshan (suburban), Pudong (suburban), Qingpu (suburban), Baoshan (suburban), and Chongming (suburban)	Asia	SHFCS (Shanghai Food Consumption Survey)	Sep. 2012 - Aug. 2014	2013	Boys (8-11 y; N=64)	children	64	Male	12	DEHP	MEHP	spot urine	Spot urine				97	13.2	13.2				13.2	13.2				not shown										18.2	19.2				19.2
2311	20	Dong et al., 2018	https://doi.org/10.1016/j.scitotenv.2018.05.064	China	Shanghai, 9 urban and suburban districts/counties: Huangpu (urban), Xuhui (urban), Putuo (urban), Hongkou (urban), Jinshan (suburban), Pudong (suburban), Qingpu (suburban), Baoshan (suburban), and Chongming (suburban)	Asia	SHFCS (Shanghai Food Consumption Survey)	Sep. 2012 - Aug. 2014	2013	Girls (8-11 y; N=65)	children	65	Female	12	DEHP	MEHP	spot urine	Spot urine					13.8	13.7				13.7	13.7				not shown										23.9	24.8				24.8
2312	20	Dong et al., 2018	https://doi.org/10.1016/j.scitotenv.2018.05.064	China	Shanghai, 9 urban and suburban districts/counties: Huangpu (urban), Xuhui (urban), Putuo (urban), Hongkou (urban), Jinshan (suburban), Pudong (suburban), Qingpu (suburban), Baoshan (suburban), and Chongming (suburban)	Asia	SHFCS (Shanghai Food Consumption Survey)	Sep. 2012 - Aug. 2014	2013	Teenage boys (12-19 y; N=76)	teenagers	76	Male	12	DEHP	MEHP	spot urine	Spot urine					10.6	10.9				10.9	10.9				not shown										10.1	10.2				10.2
2313	20	Dong et al., 2018	https://doi.org/10.1016/j.scitotenv.2018.05.064	China	Shanghai, 9 urban and suburban districts/counties: Huangpu (urban), Xuhui (urban), Putuo (urban), Hongkou (urban), Jinshan (suburban), Pudong (suburban), Qingpu (suburban), Baoshan (suburban), and Chongming (suburban)	Asia	SHFCS (Shanghai Food Consumption Survey)	Sep. 2012 - Aug. 2014	2013	Teenage girls (12-19 y; N=66)	teenagers	66	Female	12	DEHP	MEHP	spot urine	Spot urine					9.4	10.5				10.5	10.5				not shown										14.2	11.2				11.2
2314	20	Dong et al., 2018	https://doi.org/10.1016/j.scitotenv.2018.05.064	China	Shanghai, 9 urban and suburban districts/counties: Huangpu (urban), Xuhui (urban), Putuo (urban), Hongkou (urban), Jinshan (suburban), Pudong (suburban), Qingpu (suburban), Baoshan (suburban), and Chongming (suburban)	Asia	SHFCS (Shanghai Food Consumption Survey)	Sep. 2012 - Aug. 2014	2013	Men (45-60 y; N=471)	adults	471	Male	12	DEHP	MEHP	spot urine	Spot urine					6.9	7.9				7.9	7.9				not shown										7.9	8.1				8.1
2315	20	Dong et al., 2018	https://doi.org/10.1016/j.scitotenv.2018.05.064	China	Shanghai, 9 urban and suburban districts/counties: Huangpu (urban), Xuhui (urban), Putuo (urban), Hongkou (urban), Jinshan (suburban), Pudong (suburban), Qingpu (suburban), Baoshan (suburban), and Chongming (suburban)	Asia	SHFCS (Shanghai Food Consumption Survey)	Sep. 2012 - Aug. 2014	2013	Women (45-60 y; N=401)	adults	401	Female	12	DEHP	MEHP	spot urine	Spot urine					5.6	7.1				7.1	7.1				not shown										8.8	9.1				9.1
2316	20	Dong et al., 2018	https://doi.org/10.1016/j.scitotenv.2018.05.064	China	Shanghai, 9 urban and suburban districts/counties: Huangpu (urban), Xuhui (urban), Putuo (urban), Hongkou (urban), Jinshan (suburban), Pudong (suburban), Qingpu (suburban), Baoshan (suburban), and Chongming (suburban)	Asia	SHFCS (Shanghai Food Consumption Survey)	Sep. 2012 - Aug. 2014	2013	Boys (8-11 y; N=64)	children	64	Male	12	DEHP	5oxo-MEHP	spot urine	Spot urine				92	7.2	7.2				7.2	7.2				not shown										9.6	9.7				9.7
2317	20	Dong et al., 2018	https://doi.org/10.1016/j.scitotenv.2018.05.064	China	Shanghai, 9 urban and suburban districts/counties: Huangpu (urban), Xuhui (urban), Putuo (urban), Hongkou (urban), Jinshan (suburban), Pudong (suburban), Qingpu (suburban), Baoshan (suburban), and Chongming (suburban)	Asia	SHFCS (Shanghai Food Consumption Survey)	Sep. 2012 - Aug. 2014	2013	Girls (8-11 y; N=65)	children	65	Female	12	DEHP	5oxo-MEHP	spot urine	Spot urine					5.3	7				7	7				not shown										9.6	11.2				11.2
2318	20	Dong et al., 2018	https://doi.org/10.1016/j.scitotenv.2018.05.064	China	Shanghai, 9 urban and suburban districts/counties: Huangpu (urban), Xuhui (urban), Putuo (urban), Hongkou (urban), Jinshan (suburban), Pudong (suburban), Qingpu (suburban), Baoshan (suburban), and Chongming (suburban)	Asia	SHFCS (Shanghai Food Consumption Survey)	Sep. 2012 - Aug. 2014	2013	Teenage boys (12-19 y; N=76)	teenagers	76	Male	12	DEHP	5oxo-MEHP	spot urine	Spot urine					7.2	7.1				7.1	7.1				not shown										7	6.9				6.9
2319	20	Dong et al., 2018	https://doi.org/10.1016/j.scitotenv.2018.05.064	China	Shanghai, 9 urban and suburban districts/counties: Huangpu (urban), Xuhui (urban), Putuo (urban), Hongkou (urban), Jinshan (suburban), Pudong (suburban), Qingpu (suburban), Baoshan (suburban), and Chongming (suburban)	Asia	SHFCS (Shanghai Food Consumption Survey)	Sep. 2012 - Aug. 2014	2013	Teenage girls (12-19 y; N=66)	teenagers	66	Female	12	DEHP	5oxo-MEHP	spot urine	Spot urine					4.3	4.8				4.8	4.8				not shown										6.4	6.8				6.8
2320	20	Dong et al., 2018	https://doi.org/10.1016/j.scitotenv.2018.05.064	China	Shanghai, 9 urban and suburban districts/counties: Huangpu (urban), Xuhui (urban), Putuo (urban), Hongkou (urban), Jinshan (suburban), Pudong (suburban), Qingpu (suburban), Baoshan (suburban), and Chongming (suburban)	Asia	SHFCS (Shanghai Food Consumption Survey)	Sep. 2012 - Aug. 2014	2013	Men (45-60 y; N=471)	adults	471	Male	12	DEHP	5oxo-MEHP	spot urine	Spot urine					2.7	3.5				3.5	3.5				not shown										3.1	3.9				3.9
2321	20	Dong et al., 2018	https://doi.org/10.1016/j.scitotenv.2018.05.064	China	Shanghai, 9 urban and suburban districts/counties: Huangpu (urban), Xuhui (urban), Putuo (urban), Hongkou (urban), Jinshan (suburban), Pudong (suburban), Qingpu (suburban), Baoshan (suburban), and Chongming (suburban)	Asia	SHFCS (Shanghai Food Consumption Survey)	Sep. 2012 - Aug. 2014	2013	Women (45-60 y; N=401)	adults	401	Female	12	DEHP	5oxo-MEHP	spot urine	Spot urine					2.5	3.4				3.4	3.4				not shown										3.9	5.2				5.2
2322	20	Dong et al., 2018	https://doi.org/10.1016/j.scitotenv.2018.05.064	China	Shanghai, 9 urban and suburban districts/counties: Huangpu (urban), Xuhui (urban), Putuo (urban), Hongkou (urban), Jinshan (suburban), Pudong (suburban), Qingpu (suburban), Baoshan (suburban), and Chongming (suburban)	Asia	SHFCS (Shanghai Food Consumption Survey)	Sep. 2012 - Aug. 2014	2013	Boys (8-11 y; N=64)	children	64	Male	12	DEHP	5cx-MEPP	spot urine	Spot urine				98	17.1	17.5				17.5	17.5				not shown										23.2	25.7				25.7
2323	20	Dong et al., 2018	https://doi.org/10.1016/j.scitotenv.2018.05.064	China	Shanghai, 9 urban and suburban districts/counties: Huangpu (urban), Xuhui (urban), Putuo (urban), Hongkou (urban), Jinshan (suburban), Pudong (suburban), Qingpu (suburban), Baoshan (suburban), and Chongming (suburban)	Asia	SHFCS (Shanghai Food Consumption Survey)	Sep. 2012 - Aug. 2014	2013	Girls (8-11 y; N=65)	children	65	Female	12	DEHP	5cx-MEPP	spot urine	Spot urine					17.9	17.6				17.6	17.6				not shown										30.7	30.8				30.8
2324	20	Dong et al., 2018	https://doi.org/10.1016/j.scitotenv.2018.05.064	China	Shanghai, 9 urban and suburban districts/counties: Huangpu (urban), Xuhui (urban), Putuo (urban), Hongkou (urban), Jinshan (suburban), Pudong (suburban), Qingpu (suburban), Baoshan (suburban), and Chongming (suburban)	Asia	SHFCS (Shanghai Food Consumption Survey)	Sep. 2012 - Aug. 2014	2013	Teenage boys (12-19 y; N=76)	teenagers	76	Male	12	DEHP	5cx-MEPP	spot urine	Spot urine					20.9	19.5				19.5	19.5				not shown										20.8	18.3				18.3
2325	20	Dong et al., 2018	https://doi.org/10.1016/j.scitotenv.2018.05.064	China	Shanghai, 9 urban and suburban districts/counties: Huangpu (urban), Xuhui (urban), Putuo (urban), Hongkou (urban), Jinshan (suburban), Pudong (suburban), Qingpu (suburban), Baoshan (suburban), and Chongming (suburban)	Asia	SHFCS (Shanghai Food Consumption Survey)	Sep. 2012 - Aug. 2014	2013	Teenage girls (12-19 y; N=66)	teenagers	66	Female	12	DEHP	5cx-MEPP	spot urine	Spot urine					12.3	14.6				14.6	14.6				not shown										17	16.8				16.8
2326	20	Dong et al., 2018	https://doi.org/10.1016/j.scitotenv.2018.05.064	China	Shanghai, 9 urban and suburban districts/counties: Huangpu (urban), Xuhui (urban), Putuo (urban), Hongkou (urban), Jinshan (suburban), Pudong (suburban), Qingpu (suburban), Baoshan (suburban), and Chongming (suburban)	Asia	SHFCS (Shanghai Food Consumption Survey)	Sep. 2012 - Aug. 2014	2013	Men (45-60 y; N=471)	adults	471	Male	12	DEHP	5cx-MEPP	spot urine	Spot urine					10.5	10.7				10.7	10.7				not shown										12.1	11.5				11.5
2327	20	Dong et al., 2018	https://doi.org/10.1016/j.scitotenv.2018.05.064	China	Shanghai, 9 urban and suburban districts/counties: Huangpu (urban), Xuhui (urban), Putuo (urban), Hongkou (urban), Jinshan (suburban), Pudong (suburban), Qingpu (suburban), Baoshan (suburban), and Chongming (suburban)	Asia	SHFCS (Shanghai Food Consumption Survey)	Sep. 2012 - Aug. 2014	2013	Women (45-60 y; N=401)	adults	401	Female	12	DEHP	5cx-MEPP	spot urine	Spot urine					9.8	10				10	10				not shown										15.4	14.6				14.6
2328	20	Dong et al., 2018	https://doi.org/10.1016/j.scitotenv.2018.05.064	China	Shanghai, 9 urban and suburban districts/counties: Huangpu (urban), Xuhui (urban), Putuo (urban), Hongkou (urban), Jinshan (suburban), Pudong (suburban), Qingpu (suburban), Baoshan (suburban), and Chongming (suburban)	Asia	SHFCS (Shanghai Food Consumption Survey)	Sep. 2012 - Aug. 2014	2013	Boys (8-11 y; N=64)	children	64	Male	12	DEHP	5OH-MEHP	spot urine	Spot urine				98	9.9	14.4				14.4	14.4				not shown										13.2	20.6				20.6
2329	20	Dong et al., 2018	https://doi.org/10.1016/j.scitotenv.2018.05.064	China	Shanghai, 9 urban and suburban districts/counties: Huangpu (urban), Xuhui (urban), Putuo (urban), Hongkou (urban), Jinshan (suburban), Pudong (suburban), Qingpu (suburban), Baoshan (suburban), and Chongming (suburban)	Asia	SHFCS (Shanghai Food Consumption Survey)	Sep. 2012 - Aug. 2014	2013	Girls (8-11 y; N=65)	children	65	Female	12	DEHP	5OH-MEHP	spot urine	Spot urine					11.5	14.8				14.8	14.8				not shown										20.8	27.5				27.5
2330	20	Dong et al., 2018	https://doi.org/10.1016/j.scitotenv.2018.05.064	China	Shanghai, 9 urban and suburban districts/counties: Huangpu (urban), Xuhui (urban), Putuo (urban), Hongkou (urban), Jinshan (suburban), Pudong (suburban), Qingpu (suburban), Baoshan (suburban), and Chongming (suburban)	Asia	SHFCS (Shanghai Food Consumption Survey)	Sep. 2012 - Aug. 2014	2013	Teenage boys (12-19 y; N=76)	teenagers	76	Male	12	DEHP	5OH-MEHP	spot urine	Spot urine					13	14.9				14.9	14.9				not shown										12.6	16.6				16.6
2331	20	Dong et al., 2018	https://doi.org/10.1016/j.scitotenv.2018.05.064	China	Shanghai, 9 urban and suburban districts/counties: Huangpu (urban), Xuhui (urban), Putuo (urban), Hongkou (urban), Jinshan (suburban), Pudong (suburban), Qingpu (suburban), Baoshan (suburban), and Chongming (suburban)	Asia	SHFCS (Shanghai Food Consumption Survey)	Sep. 2012 - Aug. 2014	2013	Teenage girls (12-19 y; N=66)	teenagers	66	Female	12	DEHP	5OH-MEHP	spot urine	Spot urine					8.6	11.3				11.3	11.3				not shown										11	15.1				15.1
2332	20	Dong et al., 2018	https://doi.org/10.1016/j.scitotenv.2018.05.064	China	Shanghai, 9 urban and suburban districts/counties: Huangpu (urban), Xuhui (urban), Putuo (urban), Hongkou (urban), Jinshan (suburban), Pudong (suburban), Qingpu (suburban), Baoshan (suburban), and Chongming (suburban)	Asia	SHFCS (Shanghai Food Consumption Survey)	Sep. 2012 - Aug. 2014	2013	Men (45-60 y; N=471)	adults	471	Male	12	DEHP	5OH-MEHP	spot urine	Spot urine					6.3	9.1				9.1	9.1				not shown										7.2	10.4				10.4
2333	20	Dong et al., 2018	https://doi.org/10.1016/j.scitotenv.2018.05.064	China	Shanghai, 9 urban and suburban districts/counties: Huangpu (urban), Xuhui (urban), Putuo (urban), Hongkou (urban), Jinshan (suburban), Pudong (suburban), Qingpu (suburban), Baoshan (suburban), and Chongming (suburban)	Asia	SHFCS (Shanghai Food Consumption Survey)	Sep. 2012 - Aug. 2014	2013	Women (45-60 y; N=401)	adults	401	Female	12	DEHP	5OH-MEHP	spot urine	Spot urine					6	8.4				8.4	8.4				not shown										9.3	13				13
2334	20	Dong et al., 2018	https://doi.org/10.1016/j.scitotenv.2018.05.064	China	Shanghai, 9 urban and suburban districts/counties: Huangpu (urban), Xuhui (urban), Putuo (urban), Hongkou (urban), Jinshan (suburban), Pudong (suburban), Qingpu (suburban), Baoshan (suburban), and Chongming (suburban)	Asia	SHFCS (Shanghai Food Consumption Survey)	Sep. 2012 - Aug. 2014	2013	Boys (8-11 y; N=64)	children	64	Male	12	DEHP	MCMHP	spot urine	Spot urine				97	17.1	17.3				17.3	17.3				not shown										23.3	24.4				24.4
2335	20	Dong et al., 2018	https://doi.org/10.1016/j.scitotenv.2018.05.064	China	Shanghai, 9 urban and suburban districts/counties: Huangpu (urban), Xuhui (urban), Putuo (urban), Hongkou (urban), Jinshan (suburban), Pudong (suburban), Qingpu (suburban), Baoshan (suburban), and Chongming (suburban)	Asia	SHFCS (Shanghai Food Consumption Survey)	Sep. 2012 - Aug. 2014	2013	Girls (8-11 y; N=65)	children	65	Female	12	DEHP	MCMHP	spot urine	Spot urine					16.1	19.3				19.3	19.3				not shown										27.4	30.3				30.3
2336	20	Dong et al., 2018	https://doi.org/10.1016/j.scitotenv.2018.05.064	China	Shanghai, 9 urban and suburban districts/counties: Huangpu (urban), Xuhui (urban), Putuo (urban), Hongkou (urban), Jinshan (suburban), Pudong (suburban), Qingpu (suburban), Baoshan (suburban), and Chongming (suburban)	Asia	SHFCS (Shanghai Food Consumption Survey)	Sep. 2012 - Aug. 2014	2013	Teenage boys (12-19 y; N=76)	teenagers	76	Male	12	DEHP	MCMHP	spot urine	Spot urine					21.2	21.4				21.4	21.4				not shown										21.3	17.8				17.8
2337	20	Dong et al., 2018	https://doi.org/10.1016/j.scitotenv.2018.05.064	China	Shanghai, 9 urban and suburban districts/counties: Huangpu (urban), Xuhui (urban), Putuo (urban), Hongkou (urban), Jinshan (suburban), Pudong (suburban), Qingpu (suburban), Baoshan (suburban), and Chongming (suburban)	Asia	SHFCS (Shanghai Food Consumption Survey)	Sep. 2012 - Aug. 2014	2013	Teenage girls (12-19 y; N=66)	teenagers	66	Female	12	DEHP	MCMHP	spot urine	Spot urine					11.4	14.4				14.4	14.4				not shown										17.8	18				18
2338	20	Dong et al., 2018	https://doi.org/10.1016/j.scitotenv.2018.05.064	China	Shanghai, 9 urban and suburban districts/counties: Huangpu (urban), Xuhui (urban), Putuo (urban), Hongkou (urban), Jinshan (suburban), Pudong (suburban), Qingpu (suburban), Baoshan (suburban), and Chongming (suburban)	Asia	SHFCS (Shanghai Food Consumption Survey)	Sep. 2012 - Aug. 2014	2013	Men (45-60 y; N=471)	adults	471	Male	12	DEHP	MCMHP	spot urine	Spot urine					11.9	14.3				14.3	14.3				not shown										13.7	14.7				14.7
2339	20	Dong et al., 2018	https://doi.org/10.1016/j.scitotenv.2018.05.064	China	Shanghai, 9 urban and suburban districts/counties: Huangpu (urban), Xuhui (urban), Putuo (urban), Hongkou (urban), Jinshan (suburban), Pudong (suburban), Qingpu (suburban), Baoshan (suburban), and Chongming (suburban)	Asia	SHFCS (Shanghai Food Consumption Survey)	Sep. 2012 - Aug. 2014	2013	Women (45-60 y; N=401)	adults	401	Female	12	DEHP	MCMHP	spot urine	Spot urine					11.4	13.4				13.4	13.4				not shown										17.8	18.9				18.9
838	21	Sun J et al., 2016	doi not found. Alternatively: https://www.scopus.com/record/display.uri?eid=2-s2.0-84962289915&origin=inward&txGid=358108eac83087bb37a99c3701ea1ea0	China	Shanghai (from the study design, it probably included women from urban and suburban Shanghai areas)	Asia		2011 (Sep)-2012 (Sep)	2012	Women, control group (N=158)	adults	158	Female	1	DMP	MMP	Morning urine	Morning urine					19.1	17.2				17.2	17.2				not shown										38.51					38.51
839	21	Sun J et al., 2016	doi not found. Alternatively: https://www.scopus.com/record/display.uri?eid=2-s2.0-84962289915&origin=inward&txGid=358108eac83087bb37a99c3701ea1ea0	China	Shanghai (from the study design, it probably included women from urban and suburban Shanghai areas)	Asia		2011 (Sep)-2012 (Sep)	2012	Women, control group (N=158)	adults	158	Female	2	DEP	MEP	Morning urine	Morning urine					11.8	11.1				11.1	11.1				not shown										22.22					22.22
840	21	Sun J et al., 2016	doi not found. Alternatively: https://www.scopus.com/record/display.uri?eid=2-s2.0-84962289915&origin=inward&txGid=358108eac83087bb37a99c3701ea1ea0	China	Shanghai (from the study design, it probably included women from urban and suburban Shanghai areas)	Asia		2011 (Sep)-2012 (Sep)	2012	Women, control group (N=158)	adults	158	Female	5	DiBP	MiBP	Morning urine	Morning urine					21	22				22	22				not shown										32.98					32.98
841	21	Sun J et al., 2016	doi not found. Alternatively: https://www.scopus.com/record/display.uri?eid=2-s2.0-84962289915&origin=inward&txGid=358108eac83087bb37a99c3701ea1ea0	China	Shanghai (from the study design, it probably included women from urban and suburban Shanghai areas)	Asia		2011 (Sep)-2012 (Sep)	2012	Women, control group (N=158)	adults	158	Female	6	DnBP	MnBP	Morning urine	Morning urine					19.2	20.6				20.6	20.6				not shown										36.86					36.86
842	21	Sun J et al., 2016	doi not found. Alternatively: https://www.scopus.com/record/display.uri?eid=2-s2.0-84962289915&origin=inward&txGid=358108eac83087bb37a99c3701ea1ea0	China	Shanghai (from the study design, it probably included women from urban and suburban Shanghai areas)	Asia		2011 (Sep)-2012 (Sep)	2012	Women, control group (N=158)	adults	158	Female	12	DEHP	MEHP	Morning urine	Morning urine					4.45	4.32				4.32	4.32				not shown										8.41					8.41
843	21	Sun J et al., 2016	doi not found. Alternatively: https://www.scopus.com/record/display.uri?eid=2-s2.0-84962289915&origin=inward&txGid=358108eac83087bb37a99c3701ea1ea0	China	Shanghai (from the study design, it probably included women from urban and suburban Shanghai areas)	Asia		2011 (Sep)-2012 (Sep)	2012	Women, control group (N=158)	adults	158	Female	12	DEHP	5oxo-MEHP	Morning urine	Morning urine					2.29	4.63				4.63	4.63				not shown										3.82					3.82
844	21	Sun J et al., 2016	doi not found. Alternatively: https://www.scopus.com/record/display.uri?eid=2-s2.0-84962289915&origin=inward&txGid=358108eac83087bb37a99c3701ea1ea0	China	Shanghai (from the study design, it probably included women from urban and suburban Shanghai areas)	Asia		2011 (Sep)-2012 (Sep)	2012	Women, control group (N=158)	adults	158	Female	12	DEHP	5OH-MEHP	Morning urine	Morning urine					7.09	7.19				7.19	7.19				not shown										13.13					13.13
845	21	Sun J et al., 2016	doi not found. Alternatively: https://www.scopus.com/record/display.uri?eid=2-s2.0-84962289915&origin=inward&txGid=358108eac83087bb37a99c3701ea1ea0	China	Shanghai (from the study design, it probably included women from urban and suburban Shanghai areas)	Asia		2011 (Sep)-2012 (Sep)	2012	Women, control group (N=158)	adults	158	Female	12	DEHP	5cx-MEPP	Morning urine	Morning urine					9.4	9.2				9.2	9.2				not shown										17.41					17.41
846	21	Sun J et al., 2016	doi not found. Alternatively: https://www.scopus.com/record/display.uri?eid=2-s2.0-84962289915&origin=inward&txGid=358108eac83087bb37a99c3701ea1ea0	China	Shanghai (from the study design, it probably included women from urban and suburban Shanghai areas)	Asia		2011 (Sep)-2012 (Sep)	2012	Women, control group (N=158)	adults	158	Female	12	DEHP	MCMHP	Morning urine	Morning urine					7.35	16				16	16				not shown										13.59					13.59
849	22	Zhang et al., 2015	http://dx.doi.org/10.1016/j.envint.2015.06.005	China	Shanghai	Asia	PTHEC (national Puberty Timing and Health Effects in Chinese Children)	2011_baseline_Puberty Timing and Health Effects in Chinese Children (PTHEC) study	2011	Male children and teenagers (9.8 ± 2.2 y; N=247)	children	247	Male	6	DnBP	MnBP	Spot urine	Spot urine					27.35					27.35	27.35				not shown		27.35					27.35
850	22	Zhang et al., 2015	http://dx.doi.org/10.1016/j.envint.2015.06.005	China	Shanghai	Asia	PTHEC (national Puberty Timing and Health Effects in Chinese Children)	2011_baseline_Puberty Timing and Health Effects in Chinese Children (PTHEC) study	2011	Male children and teenagers (9.8 ± 2.2 y; N=247)	children	247	Male	1	DMP	MMP	Spot urine	Spot urine					15.19					15.19	15.19				not shown		15.19					15.19
851	22	Zhang et al., 2015	http://dx.doi.org/10.1016/j.envint.2015.06.005	China	Shanghai	Asia	PTHEC (national Puberty Timing and Health Effects in Chinese Children)	2011_baseline_Puberty Timing and Health Effects in Chinese Children (PTHEC) study	2011	Male children and teenagers (9.8 ± 2.2 y; N=247)	children	247	Male	2	DEP	MEP	Spot urine	Spot urine					1.23					1.23	1.23				not shown		1.23					1.23
852	22	Zhang et al., 2015	http://dx.doi.org/10.1016/j.envint.2015.06.005	China	Shanghai	Asia	PTHEC (national Puberty Timing and Health Effects in Chinese Children)	2011_baseline_Puberty Timing and Health Effects in Chinese Children (PTHEC) study	2011	Male children and teenagers (9.8 ± 2.2 y; N=247)	children	247	Male	12	DEHP	MEHP	Spot urine	Spot urine					1.59					1.59	1.59				not shown		1.59					1.59
853	22	Zhang et al., 2015	http://dx.doi.org/10.1016/j.envint.2015.06.005	China	Shanghai	Asia	PTHEC (national Puberty Timing and Health Effects in Chinese Children)	2011_baseline_Puberty Timing and Health Effects in Chinese Children (PTHEC) study	2011	Male children and teenagers (9.8 ± 2.2 y; N=247)	children	247	Male	12	DEHP	5OH-MEHP	Spot urine	Spot urine					15.38					15.38	15.38				not shown		15.38					15.38
854	22	Zhang et al., 2015	http://dx.doi.org/10.1016/j.envint.2015.06.005	China	Shanghai	Asia	PTHEC (national Puberty Timing and Health Effects in Chinese Children)	2011_baseline_Puberty Timing and Health Effects in Chinese Children (PTHEC) study	2011	Male children and teenagers (9.8 ± 2.2 y; N=247)	children	247	Male	12	DEHP	5oxo-MEHP	Spot urine	Spot urine					5.5					5.5	5.5				not shown		5.5					5.5
856	22	Zhang et al., 2015	http://dx.doi.org/10.1016/j.envint.2015.06.005	China	Shanghai	Asia	PTHEC (national Puberty Timing and Health Effects in Chinese Children)	2012_follow-up_Puberty Timing and Health Effects in Chinese Children (PTHEC) study	2012	Male children and teenagers (11.4 ± 2.2 y; N=222)	children	222	Male	6	DnBP	MnBP	Spot urine	Spot urine					22.32					22.32	22.32				not shown		22.32					22.32
857	22	Zhang et al., 2015	http://dx.doi.org/10.1016/j.envint.2015.06.005	China	Shanghai	Asia	PTHEC (national Puberty Timing and Health Effects in Chinese Children)	2012_follow-up_Puberty Timing and Health Effects in Chinese Children (PTHEC) study	2012	Male children and teenagers (11.4 ± 2.2 y; N=222)	children	222	Male	1	DMP	MMP	Spot urine	Spot urine					15.56					15.56	15.56				not shown		15.56					15.56
858	22	Zhang et al., 2015	http://dx.doi.org/10.1016/j.envint.2015.06.005	China	Shanghai	Asia	PTHEC (national Puberty Timing and Health Effects in Chinese Children)	2012_follow-up_Puberty Timing and Health Effects in Chinese Children (PTHEC) study	2012	Male children and teenagers (11.4 ± 2.2 y; N=222)	children	222	Male	2	DEP	MEP	Spot urine	Spot urine					4.25					4.25	4.25				not shown		4.25					4.25
859	22	Zhang et al., 2015	http://dx.doi.org/10.1016/j.envint.2015.06.005	China	Shanghai	Asia	PTHEC (national Puberty Timing and Health Effects in Chinese Children)	2012_follow-up_Puberty Timing and Health Effects in Chinese Children (PTHEC) study	2012	Male children and teenagers (11.4 ± 2.2 y; N=222)	children	222	Male	12	DEHP	MEHP	Spot urine	Spot urine					0.96					0.96	0.96				not shown		0.96					0.96
860	22	Zhang et al., 2015	http://dx.doi.org/10.1016/j.envint.2015.06.005	China	Shanghai	Asia	PTHEC (national Puberty Timing and Health Effects in Chinese Children)	2012_follow-up_Puberty Timing and Health Effects in Chinese Children (PTHEC) study	2012	Male children and teenagers (11.4 ± 2.2 y; N=222)	children	222	Male	12	DEHP	5OH-MEHP	Spot urine	Spot urine					9.22					9.22	9.22				not shown		9.22					9.22
861	22	Zhang et al., 2015	http://dx.doi.org/10.1016/j.envint.2015.06.005	China	Shanghai	Asia	PTHEC (national Puberty Timing and Health Effects in Chinese Children)	2012_follow-up_Puberty Timing and Health Effects in Chinese Children (PTHEC) study	2012	Male children and teenagers (11.4 ± 2.2 y; N=222)	children	222	Male	12	DEHP	5oxo-MEHP	Spot urine	Spot urine					3.44					3.44	3.44				not shown		3.44					3.44
863	22	Zhang et al., 2015	http://dx.doi.org/10.1016/j.envint.2015.06.005	China	Shanghai	Asia	PTHEC (national Puberty Timing and Health Effects in Chinese Children)	2011_baseline_Puberty Timing and Health Effects in Chinese Children (PTHEC) study	2011	Female children and teenagers (9.6 ± 2.2 y; N=248)	children	248	Female	6	DnBP	MnBP	Spot urine	Spot urine					23.79					23.79	23.79				not shown		23.79					23.79
864	22	Zhang et al., 2015	http://dx.doi.org/10.1016/j.envint.2015.06.005	China	Shanghai	Asia	PTHEC (national Puberty Timing and Health Effects in Chinese Children)	2011_baseline_Puberty Timing and Health Effects in Chinese Children (PTHEC) study	2011	Female children and teenagers (9.6 ± 2.2 y; N=248)	children	248	Female	1	DMP	MMP	Spot urine	Spot urine					13.74					13.74	13.74				not shown		13.74					13.74
865	22	Zhang et al., 2015	http://dx.doi.org/10.1016/j.envint.2015.06.005	China	Shanghai	Asia	PTHEC (national Puberty Timing and Health Effects in Chinese Children)	2011_baseline_Puberty Timing and Health Effects in Chinese Children (PTHEC) study	2011	Female children and teenagers (9.6 ± 2.2 y; N=248)	children	248	Female	2	DEP	MEP	Spot urine	Spot urine					1.23					1.23	1.23				not shown		1.23					1.23
866	22	Zhang et al., 2015	http://dx.doi.org/10.1016/j.envint.2015.06.005	China	Shanghai	Asia	PTHEC (national Puberty Timing and Health Effects in Chinese Children)	2011_baseline_Puberty Timing and Health Effects in Chinese Children (PTHEC) study	2011	Female children and teenagers (9.6 ± 2.2 y; N=248)	children	248	Female	12	DEHP	MEHP	Spot urine	Spot urine					1.89					1.89	1.89				not shown		1.89					1.89
867	22	Zhang et al., 2015	http://dx.doi.org/10.1016/j.envint.2015.06.005	China	Shanghai	Asia	PTHEC (national Puberty Timing and Health Effects in Chinese Children)	2011_baseline_Puberty Timing and Health Effects in Chinese Children (PTHEC) study	2011	Female children and teenagers (9.6 ± 2.2 y; N=248)	children	248	Female	12	DEHP	5OH-MEHP	Spot urine	Spot urine					16.06					16.06	16.06				not shown		16.06					16.06
868	22	Zhang et al., 2015	http://dx.doi.org/10.1016/j.envint.2015.06.005	China	Shanghai	Asia	PTHEC (national Puberty Timing and Health Effects in Chinese Children)	2011_baseline_Puberty Timing and Health Effects in Chinese Children (PTHEC) study	2011	Female children and teenagers (9.6 ± 2.2 y; N=248)	children	248	Female	12	DEHP	5oxo-MEHP	Spot urine	Spot urine					5.26					5.26	5.26				not shown		5.26					5.26
870	22	Zhang et al., 2015	http://dx.doi.org/10.1016/j.envint.2015.06.005	China	Shanghai	Asia	PTHEC (national Puberty Timing and Health Effects in Chinese Children)	2012_follow-up_Puberty Timing and Health Effects in Chinese Children (PTHEC) study	2012	Female children and teenagers (11.2 ± 2.2 y; N=208)	children	208	Female	6	DnBP	MnBP	Spot urine	Spot urine					21.41					21.41	21.41				not shown		21.41					21.41
871	22	Zhang et al., 2015	http://dx.doi.org/10.1016/j.envint.2015.06.005	China	Shanghai	Asia	PTHEC (national Puberty Timing and Health Effects in Chinese Children)	2012_follow-up_Puberty Timing and Health Effects in Chinese Children (PTHEC) study	2012	Female children and teenagers (11.2 ± 2.2 y; N=208)	children	208	Female	1	DMP	MMP	Spot urine	Spot urine					15.77					15.77	15.77				not shown		15.77					15.77
872	22	Zhang et al., 2015	http://dx.doi.org/10.1016/j.envint.2015.06.005	China	Shanghai	Asia	PTHEC (national Puberty Timing and Health Effects in Chinese Children)	2012_follow-up_Puberty Timing and Health Effects in Chinese Children (PTHEC) study	2012	Female children and teenagers (11.2 ± 2.2 y; N=208)	children	208	Female	2	DEP	MEP	Spot urine	Spot urine					4.01					4.01	4.01				not shown		4.01					4.01
873	22	Zhang et al., 2015	http://dx.doi.org/10.1016/j.envint.2015.06.005	China	Shanghai	Asia	PTHEC (national Puberty Timing and Health Effects in Chinese Children)	2012_follow-up_Puberty Timing and Health Effects in Chinese Children (PTHEC) study	2012	Female children and teenagers (11.2 ± 2.2 y; N=208)	children	208	Female	12	DEHP	MEHP	Spot urine	Spot urine					1.01					1.01	1.01				not shown		1.01					1.01
874	22	Zhang et al., 2015	http://dx.doi.org/10.1016/j.envint.2015.06.005	China	Shanghai	Asia	PTHEC (national Puberty Timing and Health Effects in Chinese Children)	2012_follow-up_Puberty Timing and Health Effects in Chinese Children (PTHEC) study	2012	Female children and teenagers (11.2 ± 2.2 y; N=208)	children	208	Female	12	DEHP	5OH-MEHP	Spot urine	Spot urine					9.41					9.41	9.41				not shown		9.41					9.41
875	22	Zhang et al., 2015	http://dx.doi.org/10.1016/j.envint.2015.06.005	China	Shanghai	Asia	PTHEC (national Puberty Timing and Health Effects in Chinese Children)	2012_follow-up_Puberty Timing and Health Effects in Chinese Children (PTHEC) study	2012	Female children and teenagers (11.2 ± 2.2 y; N=208)	children	208	Female	12	DEHP	5oxo-MEHP	Spot urine	Spot urine					3.6					3.6	3.6				not shown		3.6					3.6
878	23	Gao et al., 2016	http://dx.doi.org/10.1016/j.scitotenv.2015.11.005	China	Several locations, rural and urban	Asia	China PTSs Human Exposure Monitoring Program (China-HEMP)	September 2010	2010	Young adults (18-22 y; N=108)	adults	108	Both	1	DMP	MMP	First morning urine	Morning urine				99.1	31.8	35				35	35				113										12.2	9.89				9.89
879	23	Gao et al., 2016	http://dx.doi.org/10.1016/j.scitotenv.2015.11.005	China	Several locations, rural and urban	Asia	China PTSs Human Exposure Monitoring Program (China-HEMP)	September 2010	2010	Young adults (18-22 y; N=108)	adults	108	Both	2	DEP	MEP	First morning urine	Morning urine				100	37.5	31.7				31.7	31.7				200										14.4	12.6				12.6
880	23	Gao et al., 2016	http://dx.doi.org/10.1016/j.scitotenv.2015.11.005	China	Several locations, rural and urban	Asia	China PTSs Human Exposure Monitoring Program (China-HEMP)	September 2010	2010	Young adults (18-22 y; N=108)	adults	108	Both	19	Several	MCPP	First morning urine	Morning urine				97.2	3.18	3.19				3.19	3.19				13.1										1.22	1.18				1.18
881	23	Gao et al., 2016	http://dx.doi.org/10.1016/j.scitotenv.2015.11.005	China	Several locations, rural and urban	Asia	China PTSs Human Exposure Monitoring Program (China-HEMP)	September 2010	2010	Young adults (18-22 y; N=108)	adults	108	Both	6	DnBP	MnBP	First morning urine	Morning urine				100	67	71.7				71.7	71.7				241										25.7	21.9				21.9
882	23	Gao et al., 2016	http://dx.doi.org/10.1016/j.scitotenv.2015.11.005	China	Several locations, rural and urban	Asia	China PTSs Human Exposure Monitoring Program (China-HEMP)	September 2010	2010	Young adults (18-22 y; N=108)	adults	108	Both	5	DiBP	MiBP	First morning urine	Morning urine				100	57.2	55.6				55.6	55.6				206										21.9	18.9				18.9
883	23	Gao et al., 2016	http://dx.doi.org/10.1016/j.scitotenv.2015.11.005	China	Several locations, rural and urban	Asia	China PTSs Human Exposure Monitoring Program (China-HEMP)	September 2010	2010	Young adults (18-22 y; N=108)	adults	108	Both	12	DEHP	5cx-MEPP	First morning urine	Morning urine				100	24.3	24.1				24.1	24.1				74.4										9.31	8.4				8.4
884	23	Gao et al., 2016	http://dx.doi.org/10.1016/j.scitotenv.2015.11.005	China	Several locations, rural and urban	Asia	China PTSs Human Exposure Monitoring Program (China-HEMP)	September 2010	2010	Young adults (18-22 y; N=108)	adults	108	Both	12	DEHP	MCMHP	First morning urine	Morning urine				100	15.2	14.1				14.1	14.1				45.2										5.83	5.54				5.54
885	23	Gao et al., 2016	http://dx.doi.org/10.1016/j.scitotenv.2015.11.005	China	Several locations, rural and urban	Asia	China PTSs Human Exposure Monitoring Program (China-HEMP)	September 2010	2010	Young adults (18-22 y; N=108)	adults	108	Both	12	DEHP	5OH-MEHP	First morning urine	Morning urine				100	14.5	14.2				14.2	14.2				58.1										5.54	4.69				4.69
886	23	Gao et al., 2016	http://dx.doi.org/10.1016/j.scitotenv.2015.11.005	China	Several locations, rural and urban	Asia	China PTSs Human Exposure Monitoring Program (China-HEMP)	September 2010	2010	Young adults (18-22 y; N=108)	adults	108	Both	12	DEHP	5oxo-MEHP	First morning urine	Morning urine				100	9.73	9.32				9.32	9.32				35.5										3.72	2.95				2.95
887	23	Gao et al., 2016	http://dx.doi.org/10.1016/j.scitotenv.2015.11.005	China	Several locations, rural and urban	Asia	China PTSs Human Exposure Monitoring Program (China-HEMP)	September 2010	2010	Young adults (18-22 y; N=108)	adults	108	Both	12	DEHP	MEHP	First morning urine	Morning urine				82	1.53	1.84				1.84	1.84				16										0.41	0.47				0.47
888	23	Gao et al., 2016	http://dx.doi.org/10.1016/j.scitotenv.2015.11.005	China	Several locations, rural and urban	Asia	China PTSs Human Exposure Monitoring Program (China-HEMP)	September 2010	2010	Young adults (18-22 y; N=108)	adults	108	Both	7	BBP	MBzP	First morning urine	Morning urine		not shown		39.9	0.14	<LOD				0.14		0.14			4.44										0.05	<LOD				0.05
889	23	Gao et al., 2016	http://dx.doi.org/10.1016/j.scitotenv.2015.11.005	China	Several locations, rural and urban	Asia	China PTSs Human Exposure Monitoring Program (China-HEMP)	September 2010	2010	Young adults (18-22 y; N=108)	adults	108	Both	8	DCHP	MCHP	First morning urine	Morning urine		not shown		0.03	0.21	<LOD				0.21		0.21			0.2										0.08	<LOD				0.08
890	23	Gao et al., 2016	http://dx.doi.org/10.1016/j.scitotenv.2015.11.005	China	Several locations, rural and urban	Asia	China PTSs Human Exposure Monitoring Program (China-HEMP)	September 2010	2010	Young adults (18-22 y; N=108)	adults	108	Both	17	DINP	MINP	First morning urine	Morning urine		not shown		5.41	0.11	<LOD				0.11		0.11			0.11										0.04	<LOD				0.04
891	23	Gao et al., 2016	http://dx.doi.org/10.1016/j.scitotenv.2015.11.005	China	Several locations, rural and urban	Asia	China PTSs Human Exposure Monitoring Program (China-HEMP)	September 2010	2010	Young adults (18-22 y; N=108)	adults	108	Both	15	DOP	MOP	First morning urine	Morning urine		not shown		0.01	0.19	<LOD				0.19		0.19			0.19										0.07	<LOD				0.07
893	23	Gao et al., 2016	http://dx.doi.org/10.1016/j.scitotenv.2015.11.005	China	Several locations, rural and urban	Asia	China PTSs Human Exposure Monitoring Program (China-HEMP)	September 2010	2010	Young men (18-22 y; N=66)	adults	66	Male	1	DMP	MMP	First morning urine	Morning urine					31.5	34.2				34.2	34.2
894	23	Gao et al., 2016	http://dx.doi.org/10.1016/j.scitotenv.2015.11.005	China	Several locations, rural and urban	Asia	China PTSs Human Exposure Monitoring Program (China-HEMP)	September 2010	2010	Young men (18-22 y; N=66)	adults	66	Male	2	DEP	MEP	First morning urine	Morning urine					35.1	31.8				31.8	31.8
895	23	Gao et al., 2016	http://dx.doi.org/10.1016/j.scitotenv.2015.11.005	China	Several locations, rural and urban	Asia	China PTSs Human Exposure Monitoring Program (China-HEMP)	September 2010	2010	Young men (18-22 y; N=66)	adults	66	Male	19	Several	MCPP	First morning urine	Morning urine					3.09	3.17				3.17	3.17
896	23	Gao et al., 2016	http://dx.doi.org/10.1016/j.scitotenv.2015.11.005	China	Several locations, rural and urban	Asia	China PTSs Human Exposure Monitoring Program (China-HEMP)	September 2010	2010	Young men (18-22 y; N=66)	adults	66	Male	6	DnBP	MnBP	First morning urine	Morning urine					71.6	72.9				72.9	72.9
897	23	Gao et al., 2016	http://dx.doi.org/10.1016/j.scitotenv.2015.11.005	China	Several locations, rural and urban	Asia	China PTSs Human Exposure Monitoring Program (China-HEMP)	September 2010	2010	Young men (18-22 y; N=66)	adults	66	Male	5	DiBP	MiBP	First morning urine	Morning urine					58.6	57				57	57
898	23	Gao et al., 2016	http://dx.doi.org/10.1016/j.scitotenv.2015.11.005	China	Several locations, rural and urban	Asia	China PTSs Human Exposure Monitoring Program (China-HEMP)	September 2010	2010	Young men (18-22 y; N=66)	adults	66	Male	12	DEHP	5cx-MEPP	First morning urine	Morning urine					23.9	24.1				24.1	24.1
899	23	Gao et al., 2016	http://dx.doi.org/10.1016/j.scitotenv.2015.11.005	China	Several locations, rural and urban	Asia	China PTSs Human Exposure Monitoring Program (China-HEMP)	September 2010	2010	Young men (18-22 y; N=66)	adults	66	Male	12	DEHP	MCMHP	First morning urine	Morning urine					15.5	14.1				14.1	14.1
900	23	Gao et al., 2016	http://dx.doi.org/10.1016/j.scitotenv.2015.11.005	China	Several locations, rural and urban	Asia	China PTSs Human Exposure Monitoring Program (China-HEMP)	September 2010	2010	Young men (18-22 y; N=66)	adults	66	Male	12	DEHP	5OH-MEHP	First morning urine	Morning urine					14.5	13.3				13.3	13.3
901	23	Gao et al., 2016	http://dx.doi.org/10.1016/j.scitotenv.2015.11.005	China	Several locations, rural and urban	Asia	China PTSs Human Exposure Monitoring Program (China-HEMP)	September 2010	2010	Young men (18-22 y; N=66)	adults	66	Male	12	DEHP	5oxo-MEHP	First morning urine	Morning urine					9.78	9.32				9.32	9.32
902	23	Gao et al., 2016	http://dx.doi.org/10.1016/j.scitotenv.2015.11.005	China	Several locations, rural and urban	Asia	China PTSs Human Exposure Monitoring Program (China-HEMP)	September 2010	2010	Young men (18-22 y; N=66)	adults	66	Male	12	DEHP	MEHP	First morning urine	Morning urine					1.62	2.08				2.08	2.08
903	23	Gao et al., 2016	http://dx.doi.org/10.1016/j.scitotenv.2015.11.005	China	Several locations, rural and urban	Asia	China PTSs Human Exposure Monitoring Program (China-HEMP)	September 2010	2010	Young men (18-22 y; N=66)	adults	66	Male	7	BBP	MBzP	First morning urine	Morning urine					1.54	<LOD				1.54		1.54
904	23	Gao et al., 2016	http://dx.doi.org/10.1016/j.scitotenv.2015.11.005	China	Several locations, rural and urban	Asia	China PTSs Human Exposure Monitoring Program (China-HEMP)	September 2010	2010	Young men (18-22 y; N=66)	adults	66	Male	8	DCHP	MCHP	First morning urine	Morning urine					0.97	<LOD				0.97		0.97
905	23	Gao et al., 2016	http://dx.doi.org/10.1016/j.scitotenv.2015.11.005	China	Several locations, rural and urban	Asia	China PTSs Human Exposure Monitoring Program (China-HEMP)	September 2010	2010	Young men (18-22 y; N=66)	adults	66	Male	17	DINP	MINP	First morning urine	Morning urine					0.04	<LOD				0.04		0.04
906	23	Gao et al., 2016	http://dx.doi.org/10.1016/j.scitotenv.2015.11.005	China	Several locations, rural and urban	Asia	China PTSs Human Exposure Monitoring Program (China-HEMP)	September 2010	2010	Young men (18-22 y; N=66)	adults	66	Male	15	DOP	MOP	First morning urine	Morning urine					0	<LOD				0		0
907	23	Gao et al., 2016	http://dx.doi.org/10.1016/j.scitotenv.2015.11.005	China	Several locations, rural and urban	Asia	China PTSs Human Exposure Monitoring Program (China-HEMP)	September 2010	2010	Young women (18-22 y; N=42)	adults	42	Female	1	DMP	MMP	First morning urine	Morning urine					32.2	37				37	37
908	23	Gao et al., 2016	http://dx.doi.org/10.1016/j.scitotenv.2015.11.005	China	Several locations, rural and urban	Asia	China PTSs Human Exposure Monitoring Program (China-HEMP)	September 2010	2010	Young women (18-22 y; N=42)	adults	42	Female	2	DEP	MEP	First morning urine	Morning urine					41.6	29.6				29.6	29.6
909	23	Gao et al., 2016	http://dx.doi.org/10.1016/j.scitotenv.2015.11.005	China	Several locations, rural and urban	Asia	China PTSs Human Exposure Monitoring Program (China-HEMP)	September 2010	2010	Young women (18-22 y; N=42)	adults	42	Female	19	Several	MCPP	First morning urine	Morning urine					3.34	3.19				3.19	3.19
910	23	Gao et al., 2016	http://dx.doi.org/10.1016/j.scitotenv.2015.11.005	China	Several locations, rural and urban	Asia	China PTSs Human Exposure Monitoring Program (China-HEMP)	September 2010	2010	Young women (18-22 y; N=42)	adults	42	Female	6	DnBP	MnBP	First morning urine	Morning urine					60.4	71.5				71.5	71.5
911	23	Gao et al., 2016	http://dx.doi.org/10.1016/j.scitotenv.2015.11.005	China	Several locations, rural and urban	Asia	China PTSs Human Exposure Monitoring Program (China-HEMP)	September 2010	2010	Young women (18-22 y; N=42)	adults	42	Female	5	DiBP	MiBP	First morning urine	Morning urine					55	55.2				55.2	55.2
912	23	Gao et al., 2016	http://dx.doi.org/10.1016/j.scitotenv.2015.11.005	China	Several locations, rural and urban	Asia	China PTSs Human Exposure Monitoring Program (China-HEMP)	September 2010	2010	Young women (18-22 y; N=42)	adults	42	Female	12	DEHP	5cx-MEPP	First morning urine	Morning urine					25	23.8				23.8	23.8
913	23	Gao et al., 2016	http://dx.doi.org/10.1016/j.scitotenv.2015.11.005	China	Several locations, rural and urban	Asia	China PTSs Human Exposure Monitoring Program (China-HEMP)	September 2010	2010	Young women (18-22 y; N=42)	adults	42	Female	12	DEHP	MCMHP	First morning urine	Morning urine					14.8	14.8				14.8	14.8
914	23	Gao et al., 2016	http://dx.doi.org/10.1016/j.scitotenv.2015.11.005	China	Several locations, rural and urban	Asia	China PTSs Human Exposure Monitoring Program (China-HEMP)	September 2010	2010	Young women (18-22 y; N=42)	adults	42	Female	12	DEHP	5OH-MEHP	First morning urine	Morning urine					14.5	14.8				14.8	14.8
915	23	Gao et al., 2016	http://dx.doi.org/10.1016/j.scitotenv.2015.11.005	China	Several locations, rural and urban	Asia	China PTSs Human Exposure Monitoring Program (China-HEMP)	September 2010	2010	Young women (18-22 y; N=42)	adults	42	Female	12	DEHP	5oxo-MEHP	First morning urine	Morning urine					9.64	10.1				10.1	10.1
916	23	Gao et al., 2016	http://dx.doi.org/10.1016/j.scitotenv.2015.11.005	China	Several locations, rural and urban	Asia	China PTSs Human Exposure Monitoring Program (China-HEMP)	September 2010	2010	Young women (18-22 y; N=42)	adults	42	Female	12	DEHP	MEHP	First morning urine	Morning urine					1.41	1.63				1.63	1.63
917	23	Gao et al., 2016	http://dx.doi.org/10.1016/j.scitotenv.2015.11.005	China	Several locations, rural and urban	Asia	China PTSs Human Exposure Monitoring Program (China-HEMP)	September 2010	2010	Young women (18-22 y; N=42)	adults	42	Female	7	BBP	MBzP	First morning urine	Morning urine					0.65	<LOD				0.65		0.65
918	23	Gao et al., 2016	http://dx.doi.org/10.1016/j.scitotenv.2015.11.005	China	Several locations, rural and urban	Asia	China PTSs Human Exposure Monitoring Program (China-HEMP)	September 2010	2010	Young women (18-22 y; N=42)	adults	42	Female	8	DCHP	MCHP	First morning urine	Morning urine					0.67	<LOD				0.67		0.67
919	23	Gao et al., 2016	http://dx.doi.org/10.1016/j.scitotenv.2015.11.005	China	Several locations, rural and urban	Asia	China PTSs Human Exposure Monitoring Program (China-HEMP)	September 2010	2010	Young women (18-22 y; N=42)	adults	42	Female	17	DINP	MINP	First morning urine	Morning urine					0.22	<LOD				0.22		0.22
920	23	Gao et al., 2016	http://dx.doi.org/10.1016/j.scitotenv.2015.11.005	China	Several locations, rural and urban	Asia	China PTSs Human Exposure Monitoring Program (China-HEMP)	September 2010	2010	Young women (18-22 y; N=42)	adults	42	Female	15	DOP	MOP	First morning urine	Morning urine					1.48	<LOD				1.48		1.48
921	23	Gao et al., 2016	http://dx.doi.org/10.1016/j.scitotenv.2015.11.005	China	Several locations, urban areas	Asia	China PTSs Human Exposure Monitoring Program (China-HEMP)	September 2010	2010	Young adults (18-22 y; N=58)	adults	58	Both	1	DMP	MMP	First morning urine	Morning urine					28.4	28				28	28
922	23	Gao et al., 2016	http://dx.doi.org/10.1016/j.scitotenv.2015.11.005	China	Several locations, urban areas	Asia	China PTSs Human Exposure Monitoring Program (China-HEMP)	September 2010	2010	Young adults (18-22 y; N=58)	adults	58	Both	2	DEP	MEP	First morning urine	Morning urine					39.7	31.1				31.1	31.1
923	23	Gao et al., 2016	http://dx.doi.org/10.1016/j.scitotenv.2015.11.005	China	Several locations, urban areas	Asia	China PTSs Human Exposure Monitoring Program (China-HEMP)	September 2010	2010	Young adults (18-22 y; N=58)	adults	58	Both	19	Several	MCPP	First morning urine	Morning urine					3.05	3.19				3.19	3.19
924	23	Gao et al., 2016	http://dx.doi.org/10.1016/j.scitotenv.2015.11.005	China	Several locations, urban areas	Asia	China PTSs Human Exposure Monitoring Program (China-HEMP)	September 2010	2010	Young adults (18-22 y; N=58)	adults	58	Both	6	DnBP	MnBP	First morning urine	Morning urine					60.1	62.9				62.9	62.9
925	23	Gao et al., 2016	http://dx.doi.org/10.1016/j.scitotenv.2015.11.005	China	Several locations, urban areas	Asia	China PTSs Human Exposure Monitoring Program (China-HEMP)	September 2010	2010	Young adults (18-22 y; N=58)	adults	58	Both	5	DiBP	MiBP	First morning urine	Morning urine					54.6	53.6				53.6	53.6
926	23	Gao et al., 2016	http://dx.doi.org/10.1016/j.scitotenv.2015.11.005	China	Several locations, urban areas	Asia	China PTSs Human Exposure Monitoring Program (China-HEMP)	September 2010	2010	Young adults (18-22 y; N=58)	adults	58	Both	12	DEHP	5cx-MEPP	First morning urine	Morning urine					22.7	21.1				21.1	21.1
927	23	Gao et al., 2016	http://dx.doi.org/10.1016/j.scitotenv.2015.11.005	China	Several locations, urban areas	Asia	China PTSs Human Exposure Monitoring Program (China-HEMP)	September 2010	2010	Young adults (18-22 y; N=58)	adults	58	Both	12	DEHP	MCMHP	First morning urine	Morning urine					13.9	13				13	13
928	23	Gao et al., 2016	http://dx.doi.org/10.1016/j.scitotenv.2015.11.005	China	Several locations, urban areas	Asia	China PTSs Human Exposure Monitoring Program (China-HEMP)	September 2010	2010	Young adults (18-22 y; N=58)	adults	58	Both	12	DEHP	5OH-MEHP	First morning urine	Morning urine					13	12.9				12.9	12.9
929	23	Gao et al., 2016	http://dx.doi.org/10.1016/j.scitotenv.2015.11.005	China	Several locations, urban areas	Asia	China PTSs Human Exposure Monitoring Program (China-HEMP)	September 2010	2010	Young adults (18-22 y; N=58)	adults	58	Both	12	DEHP	5oxo-MEHP	First morning urine	Morning urine					8.68	8.5				8.5	8.5
930	23	Gao et al., 2016	http://dx.doi.org/10.1016/j.scitotenv.2015.11.005	China	Several locations, urban areas	Asia	China PTSs Human Exposure Monitoring Program (China-HEMP)	September 2010	2010	Young adults (18-22 y; N=58)	adults	58	Both	12	DEHP	MEHP	First morning urine	Morning urine					1.3	1.65				1.65	1.65
931	23	Gao et al., 2016	http://dx.doi.org/10.1016/j.scitotenv.2015.11.005	China	Several locations, urban areas	Asia	China PTSs Human Exposure Monitoring Program (China-HEMP)	September 2010	2010	Young adults (18-22 y; N=58)	adults	58	Both	7	BBP	MBzP	First morning urine	Morning urine					1.15	<LOD				1.15		1.15
932	23	Gao et al., 2016	http://dx.doi.org/10.1016/j.scitotenv.2015.11.005	China	Several locations, urban areas	Asia	China PTSs Human Exposure Monitoring Program (China-HEMP)	September 2010	2010	Young adults (18-22 y; N=58)	adults	58	Both	8	DCHP	MCHP	First morning urine	Morning urine					0.79	<LOD				0.79		0.79
933	23	Gao et al., 2016	http://dx.doi.org/10.1016/j.scitotenv.2015.11.005	China	Several locations, urban areas	Asia	China PTSs Human Exposure Monitoring Program (China-HEMP)	September 2010	2010	Young adults (18-22 y; N=58)	adults	58	Both	17	DINP	MINP	First morning urine	Morning urine					0.14	<LOD				0.14		0.14
934	23	Gao et al., 2016	http://dx.doi.org/10.1016/j.scitotenv.2015.11.005	China	Several locations, urban areas	Asia	China PTSs Human Exposure Monitoring Program (China-HEMP)	September 2010	2010	Young adults (18-22 y; N=58)	adults	58	Both	15	DOP	MOP	First morning urine	Morning urine					1.48	<LOD				1.48		1.48
935	23	Gao et al., 2016	http://dx.doi.org/10.1016/j.scitotenv.2015.11.005	China	Several locations, rural areas	Asia	China PTSs Human Exposure Monitoring Program (China-HEMP)	September 2010	2010	Young adults (18-22 y; N=50)	adults	50	Both	1	DMP	MMP	First morning urine	Morning urine					36.3	40.9				40.9	40.9
936	23	Gao et al., 2016	http://dx.doi.org/10.1016/j.scitotenv.2015.11.005	China	Several locations, rural areas	Asia	China PTSs Human Exposure Monitoring Program (China-HEMP)	September 2010	2010	Young adults (18-22 y; N=50)	adults	50	Both	2	DEP	MEP	First morning urine	Morning urine					35.2	32.33				32.33	32.33
937	23	Gao et al., 2016	http://dx.doi.org/10.1016/j.scitotenv.2015.11.005	China	Several locations, rural areas	Asia	China PTSs Human Exposure Monitoring Program (China-HEMP)	September 2010	2010	Young adults (18-22 y; N=50)	adults	50	Both	19	Several	MCPP	First morning urine	Morning urine					3.35	3.2				3.2	3.2
938	23	Gao et al., 2016	http://dx.doi.org/10.1016/j.scitotenv.2015.11.005	China	Several locations, rural areas	Asia	China PTSs Human Exposure Monitoring Program (China-HEMP)	September 2010	2010	Young adults (18-22 y; N=50)	adults	50	Both	6	DnBP	MnBP	First morning urine	Morning urine					76	79.2				79.2	79.2
939	23	Gao et al., 2016	http://dx.doi.org/10.1016/j.scitotenv.2015.11.005	China	Several locations, rural areas	Asia	China PTSs Human Exposure Monitoring Program (China-HEMP)	September 2010	2010	Young adults (18-22 y; N=50)	adults	50	Both	5	DiBP	MiBP	First morning urine	Morning urine					60.4	57.1				57.1	57.1
940	23	Gao et al., 2016	http://dx.doi.org/10.1016/j.scitotenv.2015.11.005	China	Several locations, rural areas	Asia	China PTSs Human Exposure Monitoring Program (China-HEMP)	September 2010	2010	Young adults (18-22 y; N=50)	adults	50	Both	12	DEHP	5cx-MEPP	First morning urine	Morning urine					26.3	26.9				26.9	26.9
941	23	Gao et al., 2016	http://dx.doi.org/10.1016/j.scitotenv.2015.11.005	China	Several locations, rural areas	Asia	China PTSs Human Exposure Monitoring Program (China-HEMP)	September 2010	2010	Young adults (18-22 y; N=50)	adults	50	Both	12	DEHP	MCMHP	First morning urine	Morning urine					17	17				17	17
942	23	Gao et al., 2016	http://dx.doi.org/10.1016/j.scitotenv.2015.11.005	China	Several locations, rural areas	Asia	China PTSs Human Exposure Monitoring Program (China-HEMP)	September 2010	2010	Young adults (18-22 y; N=50)	adults	50	Both	12	DEHP	5OH-MEHP	First morning urine	Morning urine					16.3	15.7				15.7	15.7
943	23	Gao et al., 2016	http://dx.doi.org/10.1016/j.scitotenv.2015.11.005	China	Several locations, rural areas	Asia	China PTSs Human Exposure Monitoring Program (China-HEMP)	September 2010	2010	Young adults (18-22 y; N=50)	adults	50	Both	12	DEHP	5oxo-MEHP	First morning urine	Morning urine					11.1	11.5				11.5	11.5
944	23	Gao et al., 2016	http://dx.doi.org/10.1016/j.scitotenv.2015.11.005	China	Several locations, rural areas	Asia	China PTSs Human Exposure Monitoring Program (China-HEMP)	September 2010	2010	Young adults (18-22 y; N=50)	adults	50	Both	12	DEHP	MEHP	First morning urine	Morning urine					1.83	1.98				1.98	1.98
945	23	Gao et al., 2016	http://dx.doi.org/10.1016/j.scitotenv.2015.11.005	China	Several locations, rural areas	Asia	China PTSs Human Exposure Monitoring Program (China-HEMP)	September 2010	2010	Young adults (18-22 y; N=50)	adults	50	Both	7	BBP	MBzP	First morning urine	Morning urine					1.2	<LOD				1.2		1.2
946	23	Gao et al., 2016	http://dx.doi.org/10.1016/j.scitotenv.2015.11.005	China	Several locations, rural areas	Asia	China PTSs Human Exposure Monitoring Program (China-HEMP)	September 2010	2010	Young adults (18-22 y; N=50)	adults	50	Both	8	DCHP	MCHP	First morning urine	Morning urine					1.02	<LOD				1.02		1.02
947	23	Gao et al., 2016	http://dx.doi.org/10.1016/j.scitotenv.2015.11.005	China	Several locations, rural areas	Asia	China PTSs Human Exposure Monitoring Program (China-HEMP)	September 2010	2010	Young adults (18-22 y; N=50)	adults	50	Both	17	DINP	MINP	First morning urine	Morning urine					0.04	<LOD				0.04		0.04
948	23	Gao et al., 2016	http://dx.doi.org/10.1016/j.scitotenv.2015.11.005	China	Several locations, rural areas	Asia	China PTSs Human Exposure Monitoring Program (China-HEMP)	September 2010	2010	Young adults (18-22 y; N=50)	adults	50	Both	15	DOP	MOP	First morning urine	Morning urine					0	<LOD				0		0
979	26	Wang et al., 2013	https://doi.org/10.1371/journal.pone.0056800	China	Shanghai, Changning District (urban area, see Pang et al., 2020)	Asia		2012 (Jan)	2012	Children and teenagers (normalweight, 8-15 y; N=124)	children	124	Both	12	DEHP	MEHP	First morning urine	Morning urine					18.5	18				18	18				not shown
980	26	Wang et al., 2013	https://doi.org/10.1371/journal.pone.0056800	China	Shanghai, Changning District (urban area, see Pang et al., 2020)	Asia		2012 (Jan)	2012	Children and teenagers (normalweight, 8-15 y; N=124)	children	124	Both	12	DEHP	5cx-MEPP	First morning urine	Morning urine					27.7	28.4				28.4	28.4				not shown
981	26	Wang et al., 2013	https://doi.org/10.1371/journal.pone.0056800	China	Shanghai, Changning District (urban area, see Pang et al., 2020)	Asia		2012 (Jan)	2012	Children and teenagers (normalweight, 8-15 y; N=124)	children	124	Both	12	DEHP	5OH-MEHP	First morning urine	Morning urine					15.3	15.2				15.2	15.2				not shown
982	26	Wang et al., 2013	https://doi.org/10.1371/journal.pone.0056800	China	Shanghai, Changning District (urban area, see Pang et al., 2020)	Asia		2012 (Jan)	2012	Children and teenagers (normalweight, 8-15 y; N=124)	children	124	Both	12	DEHP	5oxo-MEHP	First morning urine	Morning urine					21.3	22.3				22.3	22.3				not shown
983	26	Wang et al., 2013	https://doi.org/10.1371/journal.pone.0056800	China	Shanghai, Changning District (urban area, see Pang et al., 2020)	Asia		2012 (Jan)	2012	Children and teenagers (normalweight, 8-15 y; N=124)	children	124	Both	12	DEHP	MCMHP	First morning urine	Morning urine					20.5	20.4				20.4	20.4				not shown
985	26	Wang et al., 2013	https://doi.org/10.1371/journal.pone.0056800	China	Shanghai, Changning District (urban area, see Pang et al., 2020)	Asia		2012 (Jan)	2012	Children and teenagers (normalweight, 8-15 y; N=124)	children	124	Both	8	DCHP	MCHP	First morning urine	Morning urine					0.7	0.7				0.7	0.7				not shown
986	26	Wang et al., 2013	https://doi.org/10.1371/journal.pone.0056800	China	Shanghai, Changning District (urban area, see Pang et al., 2020)	Asia		2012 (Jan)	2012	Children and teenagers (normalweight, 8-15 y; N=124)	children	124	Both	6	DnBP	MnBP	First morning urine	Morning urine					40.4	41.1				41.1	41.1				not shown
987	26	Wang et al., 2013	https://doi.org/10.1371/journal.pone.0056800	China	Shanghai, Changning District (urban area, see Pang et al., 2020)	Asia		2012 (Jan)	2012	Children and teenagers (normalweight, 8-15 y; N=124)	children	124	Both	6	DnBP	OH-MnBP	First morning urine	Morning urine					23.3	22.8				22.8	22.8				not shown
988	26	Wang et al., 2013	https://doi.org/10.1371/journal.pone.0056800	China	Shanghai, Changning District (urban area, see Pang et al., 2020)	Asia		2012 (Jan)	2012	Children and teenagers (normalweight, 8-15 y; N=124)	children	124	Both	5	DiBP	MiBP	First morning urine	Morning urine					34.5	31.1				31.1	31.1				not shown
989	26	Wang et al., 2013	https://doi.org/10.1371/journal.pone.0056800	China	Shanghai, Changning District (urban area, see Pang et al., 2020)	Asia		2012 (Jan)	2012	Children and teenagers (normalweight, 8-15 y; N=124)	children	124	Both	1	DMP	MMP	First morning urine	Morning urine					8.7	8.9				8.9	8.9				not shown
990	26	Wang et al., 2013	https://doi.org/10.1371/journal.pone.0056800	China	Shanghai, Changning District (urban area, see Pang et al., 2020)	Asia		2012 (Jan)	2012	Children and teenagers (normalweight, 8-15 y; N=124)	children	124	Both	2	DEP	MEP	First morning urine	Morning urine					11	11.9				11.9	11.9				not shown
991	26	Wang et al., 2013	https://doi.org/10.1371/journal.pone.0056800	China	Shanghai, Changning District (urban area, see Pang et al., 2020)	Asia		2012 (Jan)	2012	Children and teenagers (normalweight, 8-15 y; N=124)	children	124	Both	15	DOP	MOP	First morning urine	Morning urine		0.03		0		<LOD				0.015		0.015			not shown
992	26	Wang et al., 2013	https://doi.org/10.1371/journal.pone.0056800	China	Shanghai, Changning District (urban area, see Pang et al., 2020)	Asia		2012 (Jan)	2012	Children and teenagers (normalweight, 8-15 y; N=124)	children	124	Both	17	DINP	MINP	First morning urine	Morning urine		0.03		0		<LOD				0.015		0.015			not shown
997	27	Li et al., 2020	https://doi.org/10.1016/j.envpol.2019.113633	China	Several locations	Asia		Aug - Sept 2017	2017	General population (N=46; N=6 younger than 18 y, N=40 > 18 y)	adults	46	Both	24	TCEPho	TCEPho	First morning urine	Morning urine		0.01		26.1		<LOD				0.005		0.005			not shown	6.94										n.d.				n.d.
998	27	Li et al., 2020	https://doi.org/10.1016/j.envpol.2019.113633	China	Several locations	Asia		Aug - Sept 2017	2017	General population (N=46; N=6 younger than 18 y, N=40 > 18 y)	adults	46	Both	24	TCEPho	DCEPho	First morning urine	Morning urine		not shown		0		<LOD									not shown	-										n.d.				n.d.
999	27	Li et al., 2020	https://doi.org/10.1016/j.envpol.2019.113633	China	Several locations	Asia		Aug - Sept 2017	2017	General population (N=46; N=6 younger than 18 y, N=40 > 18 y)	adults	46	Both	25	TnBPho	DnBPho	First morning urine	Morning urine		0.05		8.7		<LOD				0.025		0.025			not shown	0.08										n.d.				n.d.
1249	38	Guo Y. et al., 2011	doi:10.1016/j.envint.2011.03.005	China	3 cities (Shanghai, Guangzhou, and Qiqihaer)	Asia		May-July 2010	2010	General population (average age 38 y; N=183)	adults	183	Both	6	DnBP	MnBP	Spot urine	Spot urine				98		61.2				61.2	61.2				shown separately per gender											63.1				63.1
1250	38	Guo Y. et al., 2011	doi:10.1016/j.envint.2011.03.005	China	3 cities (Shanghai, Guangzhou, and Qiqihaer)	Asia		May-July 2010	2010	General population (average age 38 y; N=183)	adults	183	Both	5	DiBP	MiBP	Spot urine	Spot urine				98		56.7				56.7	56.7				shown separately per gender											57.6				57.6
1251	38	Guo Y. et al., 2011	doi:10.1016/j.envint.2011.03.005	China	3 cities (Shanghai, Guangzhou, and Qiqihaer)	Asia		May-July 2010	2010	General population (average age 38 y; N=183)	adults	183	Both	7	BBP	MBzP	Spot urine	Spot urine				53		0.6				0.6	0.6				shown separately per gender											0.5				0.5
1252	38	Guo Y. et al., 2011	doi:10.1016/j.envint.2011.03.005	China	3 cities (Shanghai, Guangzhou, and Qiqihaer)	Asia		May-July 2010	2010	General population (average age 38 y; N=183)	adults	183	Both	19	Several	MCPP	Spot urine	Spot urine				94		1.3				1.3	1.3				shown separately per gender											1.1				1.1
1253	38	Guo Y. et al., 2011	doi:10.1016/j.envint.2011.03.005	China	3 cities (Shanghai, Guangzhou, and Qiqihaer)	Asia		May-July 2010	2010	General population (average age 38 y; N=183)	adults	183	Both	2	DEP	MEP	Spot urine	Spot urine				98		21.5				21.5	21.5				shown separately per gender											18.7				18.7
1254	38	Guo Y. et al., 2011	doi:10.1016/j.envint.2011.03.005	China	3 cities (Shanghai, Guangzhou, and Qiqihaer)	Asia		May-July 2010	2010	General population (average age 38 y; N=183)	adults	183	Both	1	DMP	MMP	Spot urine	Spot urine				86		12				12	12				shown separately per gender											11.4				11.4
1255	38	Guo Y. et al., 2011	doi:10.1016/j.envint.2011.03.005	China	3 cities (Shanghai, Guangzhou, and Qiqihaer)	Asia		May-July 2010	2010	General population (average age 38 y; N=183)	adults	183	Both	12	DEHP	MCMHP	Spot urine	Spot urine				98		18.5				18.5	18.5				shown separately per gender											17.4				17.4
1256	38	Guo Y. et al., 2011	doi:10.1016/j.envint.2011.03.005	China	3 cities (Shanghai, Guangzhou, and Qiqihaer)	Asia		May-July 2010	2010	General population (average age 38 y; N=183)	adults	183	Both	12	DEHP	5cx-MEPP	Spot urine	Spot urine				98		30				30	30				shown separately per gender											26				26
1257	38	Guo Y. et al., 2011	doi:10.1016/j.envint.2011.03.005	China	3 cities (Shanghai, Guangzhou, and Qiqihaer)	Asia		May-July 2010	2010	General population (average age 38 y; N=183)	adults	183	Both	12	DEHP	5OH-MEHP	Spot urine	Spot urine				98		11.3				11.3	11.3				shown separately per gender											10.5				10.5
1258	38	Guo Y. et al., 2011	doi:10.1016/j.envint.2011.03.005	China	3 cities (Shanghai, Guangzhou, and Qiqihaer)	Asia		May-July 2010	2010	General population (average age 38 y; N=183)	adults	183	Both	12	DEHP	5oxo-MEHP	Spot urine	Spot urine				98		7				7	7				shown separately per gender											6.8				6.8
1259	38	Guo Y. et al., 2011	doi:10.1016/j.envint.2011.03.005	China	3 cities (Shanghai, Guangzhou, and Qiqihaer)	Asia		May-July 2010	2010	General population (average age 38 y; N=183)	adults	183	Both	12	DEHP	MEHP	Spot urine	Spot urine				62		2.1				2.1	2.1				shown separately per gender											1.8				1.8
1260	38	Guo Y. et al., 2011	doi:10.1016/j.envint.2011.03.005	China	3 cities (Shanghai, Guangzhou, and Qiqihaer)	Asia		May-July 2010	2010	General population (average age 38 y; N=183)	adults	183	Both	8	DCHP	MCHP	Spot urine	Spot urine	0.1			13.1148		<LOD				0.05		0.05			shown separately per gender											n.d.				n.d.
1261	38	Guo Y. et al., 2011	doi:10.1016/j.envint.2011.03.005	China	3 cities (Shanghai, Guangzhou, and Qiqihaer)	Asia		May-July 2010	2010	General population (average age 38 y; N=183)	adults	183	Both	15	DOP	MOP	Spot urine	Spot urine	0.25			3.82514		<LOD				0.125		0.125			shown separately per gender											n.d.				n.d.
1262	38	Guo Y. et al., 2011	doi:10.1016/j.envint.2011.03.005	China	3 cities (Shanghai, Guangzhou, and Qiqihaer)	Asia		May-July 2010	2010	General population (average age 38 y; N=183)	adults	183	Both	17	DINP	MINP	Spot urine	Spot urine	0.25			2.73224		<LOD				0.125		0.125			shown separately per gender											n.d.				n.d.
1263	38	Guo Y. et al., 2011	doi:10.1016/j.envint.2011.03.005	China	3 cities (Shanghai, Guangzhou, and Qiqihaer)	Asia		May-July 2010	2010	General population, females (average age 38 y; N=99)	adults	99	Female	1	DMP	MMP	Spot urine	Spot urine				84.8485	15.5	12				12	12
1264	38	Guo Y. et al., 2011	doi:10.1016/j.envint.2011.03.005	China	3 cities (Shanghai, Guangzhou, and Qiqihaer)	Asia		May-July 2010	2010	General population, females (average age 38 y; N=99)	adults	99	Female	2	DEP	MEP	Spot urine	Spot urine				97.9798	25.6	25.2				25.2	25.2
1265	38	Guo Y. et al., 2011	doi:10.1016/j.envint.2011.03.005	China	3 cities (Shanghai, Guangzhou, and Qiqihaer)	Asia		May-July 2010	2010	General population, females (average age 38 y; N=99)	adults	99	Female	19	Several	MCPP	Spot urine	Spot urine				92.9293	1.4	1.3				1.3	1.3
1266	38	Guo Y. et al., 2011	doi:10.1016/j.envint.2011.03.005	China	3 cities (Shanghai, Guangzhou, and Qiqihaer)	Asia		May-July 2010	2010	General population, females (average age 38 y; N=99)	adults	99	Female	6	DnBP	MnBP	Spot urine	Spot urine				98.9899	64.6	59.1				59.1	59.1
1267	38	Guo Y. et al., 2011	doi:10.1016/j.envint.2011.03.005	China	3 cities (Shanghai, Guangzhou, and Qiqihaer)	Asia		May-July 2010	2010	General population, females (average age 38 y; N=99)	adults	99	Female	5	DiBP	MiBP	Spot urine	Spot urine				98.9899	48.6	51.7				51.7	51.7
1268	38	Guo Y. et al., 2011	doi:10.1016/j.envint.2011.03.005	China	3 cities (Shanghai, Guangzhou, and Qiqihaer)	Asia		May-July 2010	2010	General population, females (average age 38 y; N=99)	adults	99	Female	12	DEHP	5cx-MEPP	Spot urine	Spot urine				100	30.5	30.2				30.2	30.2
1269	38	Guo Y. et al., 2011	doi:10.1016/j.envint.2011.03.005	China	3 cities (Shanghai, Guangzhou, and Qiqihaer)	Asia		May-July 2010	2010	General population, females (average age 38 y; N=99)	adults	99	Female	12	DEHP	MCMHP	Spot urine	Spot urine				100	20.8	18.7				18.7	18.7
1270	38	Guo Y. et al., 2011	doi:10.1016/j.envint.2011.03.005	China	3 cities (Shanghai, Guangzhou, and Qiqihaer)	Asia		May-July 2010	2010	General population, females (average age 38 y; N=99)	adults	99	Female	12	DEHP	5OH-MEHP	Spot urine	Spot urine				100	10.7	10.5				10.5	10.5
1271	38	Guo Y. et al., 2011	doi:10.1016/j.envint.2011.03.005	China	3 cities (Shanghai, Guangzhou, and Qiqihaer)	Asia		May-July 2010	2010	General population, females (average age 38 y; N=99)	adults	99	Female	12	DEHP	5oxo-MEHP	Spot urine	Spot urine				100	8	7.3				7.3	7.3
1272	38	Guo Y. et al., 2011	doi:10.1016/j.envint.2011.03.005	China	3 cities (Shanghai, Guangzhou, and Qiqihaer)	Asia		May-July 2010	2010	General population, females (average age 38 y; N=99)	adults	99	Female	8	DCHP	MCHP	Spot urine	Spot urine	0.1			15.1515	2.3	<LOD				0.05		0.05
1273	38	Guo Y. et al., 2011	doi:10.1016/j.envint.2011.03.005	China	3 cities (Shanghai, Guangzhou, and Qiqihaer)	Asia		May-July 2010	2010	General population, females (average age 38 y; N=99)	adults	99	Female	7	BBP	MBzP	Spot urine	Spot urine				62.6263	3	0.7				0.7	0.7
1274	38	Guo Y. et al., 2011	doi:10.1016/j.envint.2011.03.005	China	3 cities (Shanghai, Guangzhou, and Qiqihaer)	Asia		May-July 2010	2010	General population, females (average age 38 y; N=99)	adults	99	Female	12	DEHP	MEHP	Spot urine	Spot urine				60.6061	4.2	1.7				1.7	1.7
1275	38	Guo Y. et al., 2011	doi:10.1016/j.envint.2011.03.005	China	3 cities (Shanghai, Guangzhou, and Qiqihaer)	Asia		May-July 2010	2010	General population, females (average age 38 y; N=99)	adults	99	Female	15	DOP	MOP	Spot urine	Spot urine	0.25			4.0404	0.6	<LOD				0.125		0.125
1276	38	Guo Y. et al., 2011	doi:10.1016/j.envint.2011.03.005	China	3 cities (Shanghai, Guangzhou, and Qiqihaer)	Asia		May-July 2010	2010	General population, females (average age 38 y; N=99)	adults	99	Female	17	DINP	MINP	Spot urine	Spot urine	0.25			2.0202	1.3	<LOD				0.125		0.125
1277	38	Guo Y. et al., 2011	doi:10.1016/j.envint.2011.03.005	China	3 cities (Shanghai, Guangzhou, and Qiqihaer)	Asia		May-July 2010	2010	General population, males (average age 37 y; N=84)	adults	84	Male	1	DMP	MMP	Spot urine	Spot urine				88.0952	13.8	11.9				11.9	11.9
1278	38	Guo Y. et al., 2011	doi:10.1016/j.envint.2011.03.005	China	3 cities (Shanghai, Guangzhou, and Qiqihaer)	Asia		May-July 2010	2010	General population, males (average age 37 y; N=84)	adults	84	Male	2	DEP	MEP	Spot urine	Spot urine				98.8095	18.5	18.4				18.4	18.4
1279	38	Guo Y. et al., 2011	doi:10.1016/j.envint.2011.03.005	China	3 cities (Shanghai, Guangzhou, and Qiqihaer)	Asia		May-July 2010	2010	General population, males (average age 37 y; N=84)	adults	84	Male	19	Several	MCPP	Spot urine	Spot urine				95.2381	1.3	1.2				1.2	1.2
1280	38	Guo Y. et al., 2011	doi:10.1016/j.envint.2011.03.005	China	3 cities (Shanghai, Guangzhou, and Qiqihaer)	Asia		May-July 2010	2010	General population, males (average age 37 y; N=84)	adults	84	Male	6	DnBP	MnBP	Spot urine	Spot urine				100	62.3	67.6				67.6	67.6
1281	38	Guo Y. et al., 2011	doi:10.1016/j.envint.2011.03.005	China	3 cities (Shanghai, Guangzhou, and Qiqihaer)	Asia		May-July 2010	2010	General population, males (average age 37 y; N=84)	adults	84	Male	5	DiBP	MiBP	Spot urine	Spot urine				98.8095	65.6	70.2				70.2	70.2
1282	38	Guo Y. et al., 2011	doi:10.1016/j.envint.2011.03.005	China	3 cities (Shanghai, Guangzhou, and Qiqihaer)	Asia		May-July 2010	2010	General population, males (average age 37 y; N=84)	adults	84	Male	12	DEHP	5cx-MEPP	Spot urine	Spot urine				100	28.9	27.4				27.4	27.4
1283	38	Guo Y. et al., 2011	doi:10.1016/j.envint.2011.03.005	China	3 cities (Shanghai, Guangzhou, and Qiqihaer)	Asia		May-July 2010	2010	General population, males (average age 37 y; N=84)	adults	84	Male	12	DEHP	MCMHP	Spot urine	Spot urine				97.619	22.3	17.8				17.8	17.8
1284	38	Guo Y. et al., 2011	doi:10.1016/j.envint.2011.03.005	China	3 cities (Shanghai, Guangzhou, and Qiqihaer)	Asia		May-July 2010	2010	General population, males (average age 37 y; N=84)	adults	84	Male	12	DEHP	5OH-MEHP	Spot urine	Spot urine				100	12	11.9				11.9	11.9
1285	38	Guo Y. et al., 2011	doi:10.1016/j.envint.2011.03.005	China	3 cities (Shanghai, Guangzhou, and Qiqihaer)	Asia		May-July 2010	2010	General population, males (average age 37 y; N=84)	adults	84	Male	12	DEHP	5oxo-MEHP	Spot urine	Spot urine				100	8	6.9				6.9	6.9
1286	38	Guo Y. et al., 2011	doi:10.1016/j.envint.2011.03.005	China	3 cities (Shanghai, Guangzhou, and Qiqihaer)	Asia		May-July 2010	2010	General population, males (average age 37 y; N=84)	adults	84	Male	8	DCHP	MCHP	Spot urine	Spot urine	0.1			10.7143	4.1	<LOD				0.05		0.05
1287	38	Guo Y. et al., 2011	doi:10.1016/j.envint.2011.03.005	China	3 cities (Shanghai, Guangzhou, and Qiqihaer)	Asia		May-July 2010	2010	General population, males (average age 37 y; N=84)	adults	84	Male	7	BBP	MBzP	Spot urine	Spot urine				64.2857	2.1	0.6				0.6	0.6
1288	38	Guo Y. et al., 2011	doi:10.1016/j.envint.2011.03.005	China	3 cities (Shanghai, Guangzhou, and Qiqihaer)	Asia		May-July 2010	2010	General population, males (average age 37 y; N=84)	adults	84	Male	12	DEHP	MEHP	Spot urine	Spot urine				64.2857	6.1	2.2				2.2	2.2
1289	38	Guo Y. et al., 2011	doi:10.1016/j.envint.2011.03.005	China	3 cities (Shanghai, Guangzhou, and Qiqihaer)	Asia		May-July 2010	2010	General population, males (average age 37 y; N=84)	adults	84	Male	15	DOP	MOP	Spot urine	Spot urine	0.25			3.57143	2.7	<LOD				0.125		0.125
1290	38	Guo Y. et al., 2011	doi:10.1016/j.envint.2011.03.005	China	3 cities (Shanghai, Guangzhou, and Qiqihaer)	Asia		May-July 2010	2010	General population, males (average age 37 y; N=84)	adults	84	Male	17	DINP	MINP	Spot urine	Spot urine	0.25			3.57143	1.3	<LOD				0.125		0.125
2433	81	Zhang et al., 2020	https://doi.org/10.1016/j.envpol.2020.114005	China	Beijing	Asia		Aug.2017-Apr.2018	2018	Children (1-13 y; N=20)	children	20	Both	1	DMP	MMP	spot urine	Spot urine			100		11.2	10.1				10.1	10.1				not shown	177									28.4	30.2				30.2
2434	81	Zhang et al., 2020	https://doi.org/10.1016/j.envpol.2020.114005	China	Beijing	Asia		Aug.2017-Apr.2018	2018	Younger adults (28-45 y; N=30)	adults	30	Both	1	DMP	MMP	spot urine	Spot urine			100		8.7	7.4				7.4	7.4				not shown	90.3									7.6	6				6
2435	81	Zhang et al., 2020	https://doi.org/10.1016/j.envpol.2020.114005	China	Beijing	Asia		Aug.2017-Apr.2018	2018	Older adults (>=50 y; N=20)	adults	20	Both	1	DMP	MMP	spot urine	Spot urine			100		8.9	8.3				8.3	8.3				not shown	45.9									7.8	7.7				7.7
2437	81	Zhang et al., 2020	https://doi.org/10.1016/j.envpol.2020.114005	China	Beijing	Asia		Aug.2017-Apr.2018	2018	Children (1-13 y; N=20)	children	20	Both	2	DEP	MEP	spot urine	Spot urine			100		19	17.4				17.4	17.4				not shown	615									48.2	38.4				38.4
2438	81	Zhang et al., 2020	https://doi.org/10.1016/j.envpol.2020.114005	China	Beijing	Asia		Aug.2017-Apr.2018	2018	Younger adults (28-45 y; N=30)	adults	30	Both	2	DEP	MEP	spot urine	Spot urine			100		8.1	5.9				5.9	5.9				not shown	170									7.1	6.3				6.3
2439	81	Zhang et al., 2020	https://doi.org/10.1016/j.envpol.2020.114005	China	Beijing	Asia		Aug.2017-Apr.2018	2018	Older adults (>=50 y; N=20)	adults	20	Both	2	DEP	MEP	spot urine	Spot urine			100		14.6	19.1				19.1	19.1				not shown	424									12.8	12.4				12.4
2441	81	Zhang et al., 2020	https://doi.org/10.1016/j.envpol.2020.114005	China	Beijing	Asia		Aug.2017-Apr.2018	2018	Children (1-13 y; N=20)	children	20	Both	5	DiBP	MiBP	spot urine	Spot urine			100		49	48.1				48.1	48.1				not shown	205									124	116				116
2442	81	Zhang et al., 2020	https://doi.org/10.1016/j.envpol.2020.114005	China	Beijing	Asia		Aug.2017-Apr.2018	2018	Younger adults (28-45 y; N=30)	adults	30	Both	5	DiBP	MiBP	spot urine	Spot urine			100		32.7	32.1				32.1	32.1				not shown	138									28.6	26.3				26.3
2443	81	Zhang et al., 2020	https://doi.org/10.1016/j.envpol.2020.114005	China	Beijing	Asia		Aug.2017-Apr.2018	2018	Older adults (>=50 y; N=20)	adults	20	Both	5	DiBP	MiBP	spot urine	Spot urine			100		39	31.5				31.5	31.5				not shown	231									34.3	39				39
2445	81	Zhang et al., 2020	https://doi.org/10.1016/j.envpol.2020.114005	China	Beijing	Asia		Aug.2017-Apr.2018	2018	Children (1-13 y; N=20)	children	20	Both	6	DnBP	MnBP	spot urine	Spot urine			100		208	225				225	225				not shown	1005									529	606				606
2446	81	Zhang et al., 2020	https://doi.org/10.1016/j.envpol.2020.114005	China	Beijing	Asia		Aug.2017-Apr.2018	2018	Younger adults (28-45 y; N=30)	adults	30	Both	6	DnBP	MnBP	spot urine	Spot urine			100		140	152				152	152				not shown	900									122	134				134
2447	81	Zhang et al., 2020	https://doi.org/10.1016/j.envpol.2020.114005	China	Beijing	Asia		Aug.2017-Apr.2018	2018	Older adults (>=50 y; N=20)	adults	20	Both	6	DnBP	MnBP	spot urine	Spot urine			100		157	146				146	146				not shown	1715									138	160				160
2449	81	Zhang et al., 2020	https://doi.org/10.1016/j.envpol.2020.114005	China	Beijing	Asia		Aug.2017-Apr.2018	2018	Children (1-13 y; N=20)	children	20	Both	7	BBP	MBzP	spot urine	Spot urine	0.27	0.08	55		0.1	0.1				0.1	0.1				not shown	1.3									0.3	0.2				0.2
2450	81	Zhang et al., 2020	https://doi.org/10.1016/j.envpol.2020.114005	China	Beijing	Asia		Aug.2017-Apr.2018	2018	Younger adults (28-45 y; N=30)	adults	30	Both	7	BBP	MBzP	spot urine	Spot urine	0.27	0.08	46.7		0.1	<LOD				0.04		0.04			not shown	1.4									0.1	<LOD				<LOD
2451	81	Zhang et al., 2020	https://doi.org/10.1016/j.envpol.2020.114005	China	Beijing	Asia		Aug.2017-Apr.2018	2018	Older adults (>=50 y; N=20)	adults	20	Both	7	BBP	MBzP	spot urine	Spot urine	0.27	0.08	60		0.1	0.2				0.2	0.2				not shown	0.9									0.1	0.1				0.1
2453	81	Zhang et al., 2020	https://doi.org/10.1016/j.envpol.2020.114005	China	Beijing	Asia		Aug.2017-Apr.2018	2018	Children (1-13 y; N=20)	children	20	Both	12	DEHP	5oxo-MEHP	spot urine	Spot urine			100		12.4	13.7				13.7	13.7				not shown	155									31.5	37				37
2454	81	Zhang et al., 2020	https://doi.org/10.1016/j.envpol.2020.114005	China	Beijing	Asia		Aug.2017-Apr.2018	2018	Younger adults (28-45 y; N=30)	adults	30	Both	12	DEHP	5oxo-MEHP	spot urine	Spot urine			100		7.6	8.3				8.3	8.3				not shown	82.5									6.7	6.3				6.3
2455	81	Zhang et al., 2020	https://doi.org/10.1016/j.envpol.2020.114005	China	Beijing	Asia		Aug.2017-Apr.2018	2018	Older adults (>=50 y; N=20)	adults	20	Both	12	DEHP	5oxo-MEHP	spot urine	Spot urine			100		13	14.5				14.5	14.5				not shown	66.8									11.4	10.4				10.4
2457	81	Zhang et al., 2020	https://doi.org/10.1016/j.envpol.2020.114005	China	Beijing	Asia		Aug.2017-Apr.2018	2018	Children (1-13 y; N=20)	children	20	Both	12	DEHP	5OH-MEHP	spot urine	Spot urine			100		18.1	20.3				20.3	20.3				not shown	197									46	51.7				51.7
2458	81	Zhang et al., 2020	https://doi.org/10.1016/j.envpol.2020.114005	China	Beijing	Asia		Aug.2017-Apr.2018	2018	Younger adults (28-45 y; N=30)	adults	30	Both	12	DEHP	5OH-MEHP	spot urine	Spot urine			100		12	11.8				11.8	11.8				not shown	155									10.5	9.3				9.3
2459	81	Zhang et al., 2020	https://doi.org/10.1016/j.envpol.2020.114005	China	Beijing	Asia		Aug.2017-Apr.2018	2018	Older adults (>=50 y; N=20)	adults	20	Both	12	DEHP	5OH-MEHP	spot urine	Spot urine			100		20.5	23.5				23.5	23.5				not shown	136									18	18.2				18.2
2461	81	Zhang et al., 2020	https://doi.org/10.1016/j.envpol.2020.114005	China	Beijing	Asia		Aug.2017-Apr.2018	2018	Children (1-13 y; N=20)	children	20	Both	12	DEHP	MEHP	spot urine	Spot urine			100		3.4	3.8				3.8	3.8				not shown	56.2									8.7	11.7				11.7
2462	81	Zhang et al., 2020	https://doi.org/10.1016/j.envpol.2020.114005	China	Beijing	Asia		Aug.2017-Apr.2018	2018	Younger adults (28-45 y; N=30)	adults	30	Both	12	DEHP	MEHP	spot urine	Spot urine			93.3		4	4.5				4.5	4.5				not shown	67.5									3.5	3.6				3.6
2463	81	Zhang et al., 2020	https://doi.org/10.1016/j.envpol.2020.114005	China	Beijing	Asia		Aug.2017-Apr.2018	2018	Older adults (>=50 y; N=20)	adults	20	Both	12	DEHP	MEHP	spot urine	Spot urine			90		5	6.2				6.2	6.2				not shown	446									4.5	5.9				5.9
2663	84	Yu Y. et al., 2021	https://doi.org/10.1016/j.jhazmat.2020.123390	China	Shenzhen, urban and suburban areas	Asia		2015, September	2015	Children (8-11 y; N=166)	children	166	Both	1	DMP	MMP	spot urine	Spot urine				98.8		24.7				24.7	24.7				129
2664	84	Yu Y. et al., 2021	https://doi.org/10.1016/j.jhazmat.2020.123390	China	Shenzhen, urban and suburban areas	Asia		2015, September	2015	Children (8-11 y; N=166)	children	166	Both	2	DEP	MEP	spot urine	Spot urine				83.7		0.22				0.22	0.22				14.6
2665	84	Yu Y. et al., 2021	https://doi.org/10.1016/j.jhazmat.2020.123390	China	Shenzhen, urban and suburban areas	Asia		2015, September	2015	Children (8-11 y; N=166)	children	166	Both	12	DEHP	5OH-MEHP	spot urine	Spot urine				100		38.9				38.9	38.9				131
2666	84	Yu Y. et al., 2021	https://doi.org/10.1016/j.jhazmat.2020.123390	China	Shenzhen, urban and suburban areas	Asia		2015, September	2015	Children (8-11 y; N=166)	children	166	Both	5	DiBP	MiBP	spot urine	Spot urine				100		25.3				25.3	25.3				85.4
2667	84	Yu Y. et al., 2021	https://doi.org/10.1016/j.jhazmat.2020.123390	China	Shenzhen, urban and suburban areas	Asia		2015, September	2015	Children (8-11 y; N=166)	children	166	Both	6	DnBP	MnBP	spot urine	Spot urine				99.4		63.6				63.6	63.6				215
2668	84	Yu Y. et al., 2021	https://doi.org/10.1016/j.jhazmat.2020.123390	China	Shenzhen, urban and suburban areas	Asia		2015, September	2015	Children (8-11 y; N=166)	children	166	Both	12	DEHP	5oxo-MEHP	spot urine	Spot urine				100		38.4				38.4	38.4				109
2669	84	Yu Y. et al., 2021	https://doi.org/10.1016/j.jhazmat.2020.123390	China	Shenzhen, urban and suburban areas	Asia		2015, September	2015	Children (8-11 y; N=166)	children	166	Both	7	BBP	MBzP	spot urine	Spot urine				96.4		0.46				0.46	0.46				3.68
2670	84	Yu Y. et al., 2021	https://doi.org/10.1016/j.jhazmat.2020.123390	China	Shenzhen, urban and suburban areas	Asia		2015, September	2015	Children (8-11 y; N=166)	children	166	Both	8	DCHP	MCHP	spot urine	Spot urine		0.315		36.1		<LOD				0.1575		0.1575			1.73
2671	84	Yu Y. et al., 2021	https://doi.org/10.1016/j.jhazmat.2020.123390	China	Shenzhen, urban and suburban areas	Asia		2015, September	2015	Children (8-11 y; N=166)	children	166	Both	12	DEHP	MEHP	spot urine	Spot urine				100		11.1				11.1	11.1				64.3
2672	84	Yu Y. et al., 2021	https://doi.org/10.1016/j.jhazmat.2020.123390	China	Shenzhen, urban and suburban areas	Asia		2015, September	2015	Children (8-11 y; N=166)	children	166	Both	15	DOP	MOP	spot urine	Spot urine				99.4		14.5				14.5	14.5				87.8
2673	84	Yu Y. et al., 2021	https://doi.org/10.1016/j.jhazmat.2020.123390	China	Shenzhen, urban and suburban areas	Asia		2015, September	2015	Children (8-11 y; N=166)	children	166	Both	17	DINP	MINP	spot urine	Spot urine				76.5		0.13				0.13	0.13				2.41
2674	84	Yu Y. et al., 2021	https://doi.org/10.1016/j.jhazmat.2020.123390	China	Shenzhen, urban and suburban areas	Asia		2015, September	2015	Children (8-11 y; N=166)	children	166	Both	18	DIDP	MIDP	spot urine	Spot urine				61.4		0.02				0.02	0.02				0.25
2675	84	Yu Y. et al., 2021	https://doi.org/10.1016/j.jhazmat.2020.123390	China	Shenzhen, urban and suburban areas	Asia		2015, September	2015	Boys (8-11 y; N=82)	children	82	Male	1	DMP	MMP	spot urine	Spot urine						26.3				26.3	26.3
2676	84	Yu Y. et al., 2021	https://doi.org/10.1016/j.jhazmat.2020.123390	China	Shenzhen, urban and suburban areas	Asia		2015, September	2015	Boys (8-11 y; N=82)	children	82	Male	2	DEP	MEP	spot urine	Spot urine						0.24				0.24	0.24
2677	84	Yu Y. et al., 2021	https://doi.org/10.1016/j.jhazmat.2020.123390	China	Shenzhen, urban and suburban areas	Asia		2015, September	2015	Boys (8-11 y; N=82)	children	82	Male	12	DEHP	5OH-MEHP	spot urine	Spot urine						42.3				42.3	42.3
2678	84	Yu Y. et al., 2021	https://doi.org/10.1016/j.jhazmat.2020.123390	China	Shenzhen, urban and suburban areas	Asia		2015, September	2015	Boys (8-11 y; N=82)	children	82	Male	5	DiBP	MiBP	spot urine	Spot urine						25.9				25.9	25.9
2679	84	Yu Y. et al., 2021	https://doi.org/10.1016/j.jhazmat.2020.123390	China	Shenzhen, urban and suburban areas	Asia		2015, September	2015	Boys (8-11 y; N=82)	children	82	Male	6	DnBP	MnBP	spot urine	Spot urine						69.3				69.3	69.3
2680	84	Yu Y. et al., 2021	https://doi.org/10.1016/j.jhazmat.2020.123390	China	Shenzhen, urban and suburban areas	Asia		2015, September	2015	Boys (8-11 y; N=82)	children	82	Male	12	DEHP	5oxo-MEHP	spot urine	Spot urine						40.4				40.4	40.4
2681	84	Yu Y. et al., 2021	https://doi.org/10.1016/j.jhazmat.2020.123390	China	Shenzhen, urban and suburban areas	Asia		2015, September	2015	Boys (8-11 y; N=82)	children	82	Male	7	BBP	MBzP	spot urine	Spot urine						0.45				0.45	0.45
2682	84	Yu Y. et al., 2021	https://doi.org/10.1016/j.jhazmat.2020.123390	China	Shenzhen, urban and suburban areas	Asia		2015, September	2015	Boys (8-11 y; N=82)	children	82	Male	8	DCHP	MCHP	spot urine	Spot urine		0.315				<LOD				0.1575		0.1575
2683	84	Yu Y. et al., 2021	https://doi.org/10.1016/j.jhazmat.2020.123390	China	Shenzhen, urban and suburban areas	Asia		2015, September	2015	Boys (8-11 y; N=82)	children	82	Male	12	DEHP	MEHP	spot urine	Spot urine						11.3				11.3	11.3
2684	84	Yu Y. et al., 2021	https://doi.org/10.1016/j.jhazmat.2020.123390	China	Shenzhen, urban and suburban areas	Asia		2015, September	2015	Boys (8-11 y; N=82)	children	82	Male	15	DOP	MOP	spot urine	Spot urine						14.8				14.8	14.8
2685	84	Yu Y. et al., 2021	https://doi.org/10.1016/j.jhazmat.2020.123390	China	Shenzhen, urban and suburban areas	Asia		2015, September	2015	Boys (8-11 y; N=82)	children	82	Male	17	DINP	MINP	spot urine	Spot urine						0.08				0.08	0.08
2686	84	Yu Y. et al., 2021	https://doi.org/10.1016/j.jhazmat.2020.123390	China	Shenzhen, urban and suburban areas	Asia		2015, September	2015	Boys (8-11 y; N=82)	children	82	Male	18	DIDP	MIDP	spot urine	Spot urine						0.03				0.03	0.03
2687	84	Yu Y. et al., 2021	https://doi.org/10.1016/j.jhazmat.2020.123390	China	Shenzhen, urban and suburban areas	Asia		2015, September	2015	Girls (8-11 y; N=84)	children	84	Female	1	DMP	MMP	spot urine	Spot urine						23.7				23.7	23.7
2688	84	Yu Y. et al., 2021	https://doi.org/10.1016/j.jhazmat.2020.123390	China	Shenzhen, urban and suburban areas	Asia		2015, September	2015	Girls (8-11 y; N=84)	children	84	Female	2	DEP	MEP	spot urine	Spot urine						0.18				0.18	0.18
2689	84	Yu Y. et al., 2021	https://doi.org/10.1016/j.jhazmat.2020.123390	China	Shenzhen, urban and suburban areas	Asia		2015, September	2015	Girls (8-11 y; N=84)	children	84	Female	12	DEHP	5OH-MEHP	spot urine	Spot urine						35.8				35.8	35.8
2690	84	Yu Y. et al., 2021	https://doi.org/10.1016/j.jhazmat.2020.123390	China	Shenzhen, urban and suburban areas	Asia		2015, September	2015	Girls (8-11 y; N=84)	children	84	Female	5	DiBP	MiBP	spot urine	Spot urine						25.2				25.2	25.2
2691	84	Yu Y. et al., 2021	https://doi.org/10.1016/j.jhazmat.2020.123390	China	Shenzhen, urban and suburban areas	Asia		2015, September	2015	Girls (8-11 y; N=84)	children	84	Female	6	DnBP	MnBP	spot urine	Spot urine						61.4				61.4	61.4
2692	84	Yu Y. et al., 2021	https://doi.org/10.1016/j.jhazmat.2020.123390	China	Shenzhen, urban and suburban areas	Asia		2015, September	2015	Girls (8-11 y; N=84)	children	84	Female	12	DEHP	5oxo-MEHP	spot urine	Spot urine						33.8				33.8	33.8
2693	84	Yu Y. et al., 2021	https://doi.org/10.1016/j.jhazmat.2020.123390	China	Shenzhen, urban and suburban areas	Asia		2015, September	2015	Girls (8-11 y; N=84)	children	84	Female	7	BBP	MBzP	spot urine	Spot urine						0.51				0.51	0.51
2694	84	Yu Y. et al., 2021	https://doi.org/10.1016/j.jhazmat.2020.123390	China	Shenzhen, urban and suburban areas	Asia		2015, September	2015	Girls (8-11 y; N=84)	children	84	Female	8	DCHP	MCHP	spot urine	Spot urine		0.315				<LOD				0.1575		0.1575
2695	84	Yu Y. et al., 2021	https://doi.org/10.1016/j.jhazmat.2020.123390	China	Shenzhen, urban and suburban areas	Asia		2015, September	2015	Girls (8-11 y; N=84)	children	84	Female	12	DEHP	MEHP	spot urine	Spot urine						10.1				10.1	10.1
2696	84	Yu Y. et al., 2021	https://doi.org/10.1016/j.jhazmat.2020.123390	China	Shenzhen, urban and suburban areas	Asia		2015, September	2015	Girls (8-11 y; N=84)	children	84	Female	15	DOP	MOP	spot urine	Spot urine						13.9				13.9	13.9
2697	84	Yu Y. et al., 2021	https://doi.org/10.1016/j.jhazmat.2020.123390	China	Shenzhen, urban and suburban areas	Asia		2015, September	2015	Girls (8-11 y; N=84)	children	84	Female	17	DINP	MINP	spot urine	Spot urine						0.26				0.26	0.26
2698	84	Yu Y. et al., 2021	https://doi.org/10.1016/j.jhazmat.2020.123390	China	Shenzhen, urban and suburban areas	Asia		2015, September	2015	Girls (8-11 y; N=84)	children	84	Female	18	DIDP	MIDP	spot urine	Spot urine						0.01				0.01	0.01
2699	84	Yu Y. et al., 2021	https://doi.org/10.1016/j.jhazmat.2020.123390	China	Shenzhen, suburban SZ01 (n = 48)	Asia		2015, September	2015	Children (av. Age 8 y; N=48)	children	48	Both	1	DMP	MMP	spot urine	Spot urine						12				12	12				176
2700	84	Yu Y. et al., 2021	https://doi.org/10.1016/j.jhazmat.2020.123390	China	Shenzhen, suburban SZ01 (n = 48)	Asia		2015, September	2015	Children (av. Age 8 y; N=48)	children	48	Both	2	DEP	MEP	spot urine	Spot urine						0.08				0.08	0.08				8.45
2701	84	Yu Y. et al., 2021	https://doi.org/10.1016/j.jhazmat.2020.123390	China	Shenzhen, suburban SZ01 (n = 48)	Asia		2015, September	2015	Children (av. Age 8 y; N=48)	children	48	Both	12	DEHP	5OH-MEHP	spot urine	Spot urine						29.9				29.9	29.9				147
2702	84	Yu Y. et al., 2021	https://doi.org/10.1016/j.jhazmat.2020.123390	China	Shenzhen, suburban SZ01 (n = 48)	Asia		2015, September	2015	Children (av. Age 8 y; N=48)	children	48	Both	5	DiBP	MiBP	spot urine	Spot urine						24.1				24.1	24.1				47.9
2703	84	Yu Y. et al., 2021	https://doi.org/10.1016/j.jhazmat.2020.123390	China	Shenzhen, suburban SZ01 (n = 48)	Asia		2015, September	2015	Children (av. Age 8 y; N=48)	children	48	Both	6	DnBP	MnBP	spot urine	Spot urine						62.3				62.3	62.3				132
2704	84	Yu Y. et al., 2021	https://doi.org/10.1016/j.jhazmat.2020.123390	China	Shenzhen, suburban SZ01 (n = 48)	Asia		2015, September	2015	Children (av. Age 8 y; N=48)	children	48	Both	12	DEHP	5oxo-MEHP	spot urine	Spot urine						24.1				24.1	24.1				102
2705	84	Yu Y. et al., 2021	https://doi.org/10.1016/j.jhazmat.2020.123390	China	Shenzhen, suburban SZ01 (n = 48)	Asia		2015, September	2015	Children (av. Age 8 y; N=48)	children	48	Both	7	BBP	MBzP	spot urine	Spot urine						0.19				0.19	0.19				1.75
2706	84	Yu Y. et al., 2021	https://doi.org/10.1016/j.jhazmat.2020.123390	China	Shenzhen, suburban SZ01 (n = 48)	Asia		2015, September	2015	Children (av. Age 8 y; N=48)	children	48	Both	8	DCHP	MCHP	spot urine	Spot urine		0.315				<LOD				0.1575		0.1575			0.58
2707	84	Yu Y. et al., 2021	https://doi.org/10.1016/j.jhazmat.2020.123390	China	Shenzhen, suburban SZ01 (n = 48)	Asia		2015, September	2015	Children (av. Age 8 y; N=48)	children	48	Both	12	DEHP	MEHP	spot urine	Spot urine						7.11				7.11	7.11				53.2
2708	84	Yu Y. et al., 2021	https://doi.org/10.1016/j.jhazmat.2020.123390	China	Shenzhen, suburban SZ01 (n = 48)	Asia		2015, September	2015	Children (av. Age 8 y; N=48)	children	48	Both	15	DOP	MOP	spot urine	Spot urine						9.89				9.89	9.89				77.4
2709	84	Yu Y. et al., 2021	https://doi.org/10.1016/j.jhazmat.2020.123390	China	Shenzhen, suburban SZ01 (n = 48)	Asia		2015, September	2015	Children (av. Age 8 y; N=48)	children	48	Both	17	DINP	MINP	spot urine	Spot urine						0.02				0.02	0.02				0.25
2710	84	Yu Y. et al., 2021	https://doi.org/10.1016/j.jhazmat.2020.123390	China	Shenzhen, suburban SZ01 (n = 48)	Asia		2015, September	2015	Children (av. Age 8 y; N=48)	children	48	Both	18	DIDP	MIDP	spot urine	Spot urine						0.06				0.06	0.06				0.24
2711	84	Yu Y. et al., 2021	https://doi.org/10.1016/j.jhazmat.2020.123390	China	Shenzhen, suburban SZ02 (n = 48)	Asia		2015, September	2015	Children (av. Age 9.4 y; N=48)	children	48	Both	1	DMP	MMP	spot urine	Spot urine						22.3				22.3	22.3				74
2712	84	Yu Y. et al., 2021	https://doi.org/10.1016/j.jhazmat.2020.123390	China	Shenzhen, suburban SZ02 (n = 48)	Asia		2015, September	2015	Children (av. Age 9.4 y; N=48)	children	48	Both	2	DEP	MEP	spot urine	Spot urine						0.51				0.51	0.51				20.8
2713	84	Yu Y. et al., 2021	https://doi.org/10.1016/j.jhazmat.2020.123390	China	Shenzhen, suburban SZ02 (n = 48)	Asia		2015, September	2015	Children (av. Age 9.4 y; N=48)	children	48	Both	12	DEHP	5OH-MEHP	spot urine	Spot urine						35.7				35.7	35.7				89.3
2714	84	Yu Y. et al., 2021	https://doi.org/10.1016/j.jhazmat.2020.123390	China	Shenzhen, suburban SZ02 (n = 48)	Asia		2015, September	2015	Children (av. Age 9.4 y; N=48)	children	48	Both	5	DiBP	MiBP	spot urine	Spot urine						23.9				23.9	23.9				79
2715	84	Yu Y. et al., 2021	https://doi.org/10.1016/j.jhazmat.2020.123390	China	Shenzhen, suburban SZ02 (n = 48)	Asia		2015, September	2015	Children (av. Age 9.4 y; N=48)	children	48	Both	6	DnBP	MnBP	spot urine	Spot urine						38				38	38				155
2716	84	Yu Y. et al., 2021	https://doi.org/10.1016/j.jhazmat.2020.123390	China	Shenzhen, suburban SZ02 (n = 48)	Asia		2015, September	2015	Children (av. Age 9.4 y; N=48)	children	48	Both	12	DEHP	5oxo-MEHP	spot urine	Spot urine						33.4				33.4	33.4				95.7
2717	84	Yu Y. et al., 2021	https://doi.org/10.1016/j.jhazmat.2020.123390	China	Shenzhen, suburban SZ02 (n = 48)	Asia		2015, September	2015	Children (av. Age 9.4 y; N=48)	children	48	Both	7	BBP	MBzP	spot urine	Spot urine						0.41				0.41	0.41				2.34
2718	84	Yu Y. et al., 2021	https://doi.org/10.1016/j.jhazmat.2020.123390	China	Shenzhen, suburban SZ02 (n = 48)	Asia		2015, September	2015	Children (av. Age 9.4 y; N=48)	children	48	Both	8	DCHP	MCHP	spot urine	Spot urine		0.315				<LOD				0.1575		0.1575			4.45
2719	84	Yu Y. et al., 2021	https://doi.org/10.1016/j.jhazmat.2020.123390	China	Shenzhen, suburban SZ02 (n = 48)	Asia		2015, September	2015	Children (av. Age 9.4 y; N=48)	children	48	Both	12	DEHP	MEHP	spot urine	Spot urine						9.81				9.81	9.81				36.8
2720	84	Yu Y. et al., 2021	https://doi.org/10.1016/j.jhazmat.2020.123390	China	Shenzhen, suburban SZ02 (n = 48)	Asia		2015, September	2015	Children (av. Age 9.4 y; N=48)	children	48	Both	15	DOP	MOP	spot urine	Spot urine						12.9				12.9	12.9				50.1
2721	84	Yu Y. et al., 2021	https://doi.org/10.1016/j.jhazmat.2020.123390	China	Shenzhen, suburban SZ02 (n = 48)	Asia		2015, September	2015	Children (av. Age 9.4 y; N=48)	children	48	Both	17	DINP	MINP	spot urine	Spot urine						0.64				0.64	0.64				3.15
2722	84	Yu Y. et al., 2021	https://doi.org/10.1016/j.jhazmat.2020.123390	China	Shenzhen, suburban SZ02 (n = 48)	Asia		2015, September	2015	Children (av. Age 9.4 y; N=48)	children	48	Both	18	DIDP	MIDP	spot urine	Spot urine		0.315				<LOD				0.1575		0.1575			0.22
2723	84	Yu Y. et al., 2021	https://doi.org/10.1016/j.jhazmat.2020.123390	China	Shenzhen, urban SZ03 (n = 39)	Asia		2015, September	2015	Children (av. Age 9.5 y; N=39)	children	39	Both	1	DMP	MMP	spot urine	Spot urine						29.3				29.3	29.3				162
2724	84	Yu Y. et al., 2021	https://doi.org/10.1016/j.jhazmat.2020.123390	China	Shenzhen, urban SZ03 (n = 39)	Asia		2015, September	2015	Children (av. Age 9.5 y; N=39)	children	39	Both	2	DEP	MEP	spot urine	Spot urine						0.32				0.32	0.32				8.43
2725	84	Yu Y. et al., 2021	https://doi.org/10.1016/j.jhazmat.2020.123390	China	Shenzhen, urban SZ03 (n = 39)	Asia		2015, September	2015	Children (av. Age 9.5 y; N=39)	children	39	Both	12	DEHP	5OH-MEHP	spot urine	Spot urine						44.9				44.9	44.9				109
2726	84	Yu Y. et al., 2021	https://doi.org/10.1016/j.jhazmat.2020.123390	China	Shenzhen, urban SZ03 (n = 39)	Asia		2015, September	2015	Children (av. Age 9.5 y; N=39)	children	39	Both	5	DiBP	MiBP	spot urine	Spot urine						27.3				27.3	27.3				129
2727	84	Yu Y. et al., 2021	https://doi.org/10.1016/j.jhazmat.2020.123390	China	Shenzhen, urban SZ03 (n = 39)	Asia		2015, September	2015	Children (av. Age 9.5 y; N=39)	children	39	Both	6	DnBP	MnBP	spot urine	Spot urine						83.9				83.9	83.9				293
2728	84	Yu Y. et al., 2021	https://doi.org/10.1016/j.jhazmat.2020.123390	China	Shenzhen, urban SZ03 (n = 39)	Asia		2015, September	2015	Children (av. Age 9.5 y; N=39)	children	39	Both	12	DEHP	5oxo-MEHP	spot urine	Spot urine						41.4				41.4	41.4				95.5
2729	84	Yu Y. et al., 2021	https://doi.org/10.1016/j.jhazmat.2020.123390	China	Shenzhen, urban SZ03 (n = 39)	Asia		2015, September	2015	Children (av. Age 9.5 y; N=39)	children	39	Both	7	BBP	MBzP	spot urine	Spot urine						0.74				0.74	0.74				8.55
2730	84	Yu Y. et al., 2021	https://doi.org/10.1016/j.jhazmat.2020.123390	China	Shenzhen, urban SZ03 (n = 39)	Asia		2015, September	2015	Children (av. Age 9.5 y; N=39)	children	39	Both	8	DCHP	MCHP	spot urine	Spot urine		0.315				0.12				0.1575	0.1575				2.04
2731	84	Yu Y. et al., 2021	https://doi.org/10.1016/j.jhazmat.2020.123390	China	Shenzhen, urban SZ03 (n = 39)	Asia		2015, September	2015	Children (av. Age 9.5 y; N=39)	children	39	Both	12	DEHP	MEHP	spot urine	Spot urine						13.9				13.9	13.9				60.8
2732	84	Yu Y. et al., 2021	https://doi.org/10.1016/j.jhazmat.2020.123390	China	Shenzhen, urban SZ03 (n = 39)	Asia		2015, September	2015	Children (av. Age 9.5 y; N=39)	children	39	Both	15	DOP	MOP	spot urine	Spot urine						18.4				18.4	18.4				79.9
2733	84	Yu Y. et al., 2021	https://doi.org/10.1016/j.jhazmat.2020.123390	China	Shenzhen, urban SZ03 (n = 39)	Asia		2015, September	2015	Children (av. Age 9.5 y; N=39)	children	39	Both	17	DINP	MINP	spot urine	Spot urine						0.38				0.38	0.38				1.92
2734	84	Yu Y. et al., 2021	https://doi.org/10.1016/j.jhazmat.2020.123390	China	Shenzhen, urban SZ03 (n = 39)	Asia		2015, September	2015	Children (av. Age 9.5 y; N=39)	children	39	Both	18	DIDP	MIDP	spot urine	Spot urine						0.02				0.02	0.02				0.14
2735	84	Yu Y. et al., 2021	https://doi.org/10.1016/j.jhazmat.2020.123390	China	Shenzhen, urban SZ04 (n = 31)	Asia		2015, September	2015	Children (av. Age 9 y; N=31)	children	31	Both	1	DMP	MMP	spot urine	Spot urine						37.4				37.4	37.4				97.9
2736	84	Yu Y. et al., 2021	https://doi.org/10.1016/j.jhazmat.2020.123390	China	Shenzhen, urban SZ04 (n = 31)	Asia		2015, September	2015	Children (av. Age 9 y; N=31)	children	31	Both	2	DEP	MEP	spot urine	Spot urine						0.14				0.14	0.14				14.3
2737	84	Yu Y. et al., 2021	https://doi.org/10.1016/j.jhazmat.2020.123390	China	Shenzhen, urban SZ04 (n = 31)	Asia		2015, September	2015	Children (av. Age 9 y; N=31)	children	31	Both	12	DEHP	5OH-MEHP	spot urine	Spot urine						50				50	50				151
2738	84	Yu Y. et al., 2021	https://doi.org/10.1016/j.jhazmat.2020.123390	China	Shenzhen, urban SZ04 (n = 31)	Asia		2015, September	2015	Children (av. Age 9 y; N=31)	children	31	Both	5	DiBP	MiBP	spot urine	Spot urine						35.5				35.5	35.5				78.7
2739	84	Yu Y. et al., 2021	https://doi.org/10.1016/j.jhazmat.2020.123390	China	Shenzhen, urban SZ04 (n = 31)	Asia		2015, September	2015	Children (av. Age 9 y; N=31)	children	31	Both	6	DnBP	MnBP	spot urine	Spot urine						82.4				82.4	82.4				284
2740	84	Yu Y. et al., 2021	https://doi.org/10.1016/j.jhazmat.2020.123390	China	Shenzhen, urban SZ04 (n = 31)	Asia		2015, September	2015	Children (av. Age 9 y; N=31)	children	31	Both	12	DEHP	5oxo-MEHP	spot urine	Spot urine						50				50	50				121
2741	84	Yu Y. et al., 2021	https://doi.org/10.1016/j.jhazmat.2020.123390	China	Shenzhen, urban SZ04 (n = 31)	Asia		2015, September	2015	Children (av. Age 9 y; N=31)	children	31	Both	7	BBP	MBzP	spot urine	Spot urine						0.88				0.88	0.88				6.74
2742	84	Yu Y. et al., 2021	https://doi.org/10.1016/j.jhazmat.2020.123390	China	Shenzhen, urban SZ04 (n = 31)	Asia		2015, September	2015	Children (av. Age 9 y; N=31)	children	31	Both	8	DCHP	MCHP	spot urine	Spot urine		0.315				<LOD				0.1575		0.1575			0.62
2743	84	Yu Y. et al., 2021	https://doi.org/10.1016/j.jhazmat.2020.123390	China	Shenzhen, urban SZ04 (n = 31)	Asia		2015, September	2015	Children (av. Age 9 y; N=31)	children	31	Both	12	DEHP	MEHP	spot urine	Spot urine						17.8				17.8	17.8				97.3
2744	84	Yu Y. et al., 2021	https://doi.org/10.1016/j.jhazmat.2020.123390	China	Shenzhen, urban SZ04 (n = 31)	Asia		2015, September	2015	Children (av. Age 9 y; N=31)	children	31	Both	15	DOP	MOP	spot urine	Spot urine						23.4				23.4	23.4				128
2745	84	Yu Y. et al., 2021	https://doi.org/10.1016/j.jhazmat.2020.123390	China	Shenzhen, urban SZ04 (n = 31)	Asia		2015, September	2015	Children (av. Age 9 y; N=31)	children	31	Both	17	DINP	MINP	spot urine	Spot urine						0.03				0.03	0.03				0.5
2746	84	Yu Y. et al., 2021	https://doi.org/10.1016/j.jhazmat.2020.123390	China	Shenzhen, urban SZ04 (n = 31)	Asia		2015, September	2015	Children (av. Age 9 y; N=31)	children	31	Both	18	DIDP	MIDP	spot urine	Spot urine						0.06				0.06	0.06				0.42
2593	88	Xu H. et al., 2020	https://doi.org/10.1016/j.envpol.2020.114279	China	Hefei, Anhui Province and Shangrao, Jiangxi Province	Asia		Jan to Apr. 2019	2019	Young adults (17-24 y; N = 990; 30% men and 70% women)	adults	990	Both	6	DnBP	MnBP	Spot urine collected in the morning	Spot urine				99.6		112.01				112.01	112.01				432.35			119.64				119.64		471.31
2594	88	Xu H. et al., 2020	https://doi.org/10.1016/j.envpol.2020.114279	China	Hefei, Anhui Province and Shangrao, Jiangxi Province	Asia		Jan to Apr. 2019	2019	Young adults (17-24 y; N = 990; 30% men and 70% women)	adults	990	Both	2	DEP	MEP	Spot urine collected in the morning	Spot urine				99.2		16.58				16.58	16.58				120.16			17.37				17.37		142.84
2595	88	Xu H. et al., 2020	https://doi.org/10.1016/j.envpol.2020.114279	China	Hefei, Anhui Province and Shangrao, Jiangxi Province	Asia		Jan to Apr. 2019	2019	Young adults (17-24 y; N = 990; 30% men and 70% women)	adults	990	Both	1	DMP	MMP	Spot urine collected in the morning	Spot urine				98.4		9.92				9.92	9.92				32.79			10.27				10.27		32.69
2596	88	Xu H. et al., 2020	https://doi.org/10.1016/j.envpol.2020.114279	China	Hefei, Anhui Province and Shangrao, Jiangxi Province	Asia		Jan to Apr. 2019	2019	Young adults (17-24 y; N = 990; 30% men and 70% women)	adults	990	Both	12	DEHP	MEHP	Spot urine collected in the morning	Spot urine				79.6		2.74				2.74	2.74				14.58			2.9				2.9		18.16
2597	88	Xu H. et al., 2020	https://doi.org/10.1016/j.envpol.2020.114279	China	Hefei, Anhui Province and Shangrao, Jiangxi Province	Asia		Jan to Apr. 2019	2019	Young adults (17-24 y; N = 990; 30% men and 70% women)	adults	990	Both	12	DEHP	5OH-MEHP	Spot urine collected in the morning	Spot urine				99.6		13.97				13.97	13.97				55.31			15.06				15.06		60.36
2598	88	Xu H. et al., 2020	https://doi.org/10.1016/j.envpol.2020.114279	China	Hefei, Anhui Province and Shangrao, Jiangxi Province	Asia		Jan to Apr. 2019	2019	Young adults (17-24 y; N = 990; 30% men and 70% women)	adults	990	Both	12	DEHP	5oxo-MEHP	Spot urine collected in the morning	Spot urine				99.7		8.52				8.52	8.52				33.73			8.97				8.97		37.76
2600	89	Wu W. et al., 2017	http://dx.doi.org/10.1016/j.envpol.2016.11.049	China	Shiyan, in Hubei Province, urban and rural areas	Asia		Jan to July 2014	2014	Children (6-12 y; N=336)	children	336	Both	1	DMP	MMP	First morning urine	Morning urine		0.6		92.6	36	18.5				18.5	18.5				141.6
2601	89	Wu W. et al., 2017	http://dx.doi.org/10.1016/j.envpol.2016.11.049	China	Shiyan, in Hubei Province, urban and rural areas	Asia		Jan to July 2014	2014	Children (6-12 y; N=336)	children	336	Both	2	DEP	MEP	First morning urine	Morning urine		0.6		96.4	31.7	14				14	14				108.8
2602	89	Wu W. et al., 2017	http://dx.doi.org/10.1016/j.envpol.2016.11.049	China	Shiyan, in Hubei Province, urban and rural areas	Asia		Jan to July 2014	2014	Children (6-12 y; N=336)	children	336	Both	5	DiBP	MiBP	First morning urine	Morning urine		0.7		88.5	16.2	10.6				10.6	10.6				40.3
2603	89	Wu W. et al., 2017	http://dx.doi.org/10.1016/j.envpol.2016.11.049	China	Shiyan, in Hubei Province, urban and rural areas	Asia		Jan to July 2014	2014	Children (6-12 y; N=336)	children	336	Both	6	DnBP	MnBP	First morning urine	Morning urine		0.8		100	60	34.7				34.7	34.7				208.8
2604	89	Wu W. et al., 2017	http://dx.doi.org/10.1016/j.envpol.2016.11.049	China	Shiyan, in Hubei Province, urban and rural areas	Asia		Jan to July 2014	2014	Children (6-12 y; N=336)	children	336	Both	7	BBP	MBzP	First morning urine	Morning urine		0.6		88.6	2.8	2.7				2.7	2.7				6.3
2605	89	Wu W. et al., 2017	http://dx.doi.org/10.1016/j.envpol.2016.11.049	China	Shiyan, in Hubei Province, urban and rural areas	Asia		Jan to July 2014	2014	Children (6-12 y; N=336)	children	336	Both	17	DINP	cx-MINP	First morning urine	Morning urine		0.7		97.4	23.9	20.6				20.6	20.6				50
2606	89	Wu W. et al., 2017	http://dx.doi.org/10.1016/j.envpol.2016.11.049	China	Shiyan, in Hubei Province, urban and rural areas	Asia		Jan to July 2014	2014	Children (6-12 y; N=336)	children	336	Both	19	Several	MCPP	First morning urine	Morning urine		0.4		96.8	5.9	5.4				5.4	5.4				12
2607	89	Wu W. et al., 2017	http://dx.doi.org/10.1016/j.envpol.2016.11.049	China	Shiyan, in Hubei Province, urban and rural areas	Asia		Jan to July 2014	2014	Children (6-12 y; N=336)	children	336	Both	15	DOP	MOP	First morning urine	Morning urine		0.8		55.6	2.3	1.1				1.1	1.1				5
2608	89	Wu W. et al., 2017	http://dx.doi.org/10.1016/j.envpol.2016.11.049	China	Shiyan, in Hubei Province, urban and rural areas	Asia		Jan to July 2014	2014	Children (6-12 y; N=336)	children	336	Both	8	DCHP	MCHP	First morning urine	Morning urine		0.6		46.8	1.3	LOD				0.3		0.3			2.3
2609	89	Wu W. et al., 2017	http://dx.doi.org/10.1016/j.envpol.2016.11.049	China	Shiyan, in Hubei Province, urban and rural areas	Asia		Jan to July 2014	2014	Children (6-12 y; N=336)	children	336	Both	17	DINP	MINP	First morning urine	Morning urine		0.4		58.5	1.5	0.6				0.6	0.6				2.4
2610	89	Wu W. et al., 2017	http://dx.doi.org/10.1016/j.envpol.2016.11.049	China	Shiyan, in Hubei Province, urban and rural areas	Asia		Jan to July 2014	2014	Children (6-12 y; N=336)	children	336	Both	12	DEHP	MEHP	First morning urine	Morning urine		0.6		100	10.6	4.4				4.4	4.4				25
2611	89	Wu W. et al., 2017	http://dx.doi.org/10.1016/j.envpol.2016.11.049	China	Shiyan, in Hubei Province, urban and rural areas	Asia		Jan to July 2014	2014	Children (6-12 y; N=336)	children	336	Both	12	DEHP	5cx-MEPP	First morning urine	Morning urine		0.8		98.4	14.8	11.8				11.8	11.8				29.5
2612	89	Wu W. et al., 2017	http://dx.doi.org/10.1016/j.envpol.2016.11.049	China	Shiyan, in Hubei Province, urban and rural areas	Asia		Jan to July 2014	2014	Children (6-12 y; N=336)	children	336	Both	12	DEHP	5OH-MEHP	First morning urine	Morning urine		0.4		100	42.4	17.7				17.7	17.7				163.8
2613	89	Wu W. et al., 2017	http://dx.doi.org/10.1016/j.envpol.2016.11.049	China	Shiyan, in Hubei Province, urban and rural areas	Asia		Jan to July 2014	2014	Children (6-12 y; N=336)	children	336	Both	12	DEHP	5oxo-MEHP	First morning urine	Morning urine		0.7		96.3	12	7.3				7.3	7.3				37.2
2615	90	Li J. et al., 2019	https://doi.org/10.1016/j.scitotenv.2018.08.294	China	Wuhan	Asia		2014-2015	2015	Women (28.6 ± 3.33 y; N=125)	adults	125	Female	2	DEP	MEP	First morning urine	Morning urine				96.8		11.32				11.32	11.32
2616	90	Li J. et al., 2019	https://doi.org/10.1016/j.scitotenv.2018.08.294	China	Wuhan	Asia		2014-2015	2015	Women (28.6 ± 3.33 y; N=125)	adults	125	Female	12	DEHP	5cx-MEPP	First morning urine	Morning urine				98.4		9.57				9.57	9.57
2617	90	Li J. et al., 2019	https://doi.org/10.1016/j.scitotenv.2018.08.294	China	Wuhan	Asia		2014-2015	2015	Women (28.6 ± 3.33 y; N=125)	adults	125	Female	12	DEHP	5OH-MEHP	First morning urine	Morning urine				98.4		6.33				6.33	6.33
2618	90	Li J. et al., 2019	https://doi.org/10.1016/j.scitotenv.2018.08.294	China	Wuhan	Asia		2014-2015	2015	Women (28.6 ± 3.33 y; N=125)	adults	125	Female	12	DEHP	5oxo-MEHP	First morning urine	Morning urine				98.4		4.74				4.74	4.74
2619	90	Li J. et al., 2019	https://doi.org/10.1016/j.scitotenv.2018.08.294	China	Wuhan	Asia		2014-2015	2015	Women (28.6 ± 3.33 y; N=125)	adults	125	Female	5	DiBP	MiBP	First morning urine	Morning urine				92.8		18.75				18.75	18.75
2620	90	Li J. et al., 2019	https://doi.org/10.1016/j.scitotenv.2018.08.294	China	Wuhan	Asia		2014-2015	2015	Women (28.6 ± 3.33 y; N=125)	adults	125	Female	6	DnBP	MnBP	First morning urine	Morning urine				96.8		62.08				62.08	62.08
2621	90	Li J. et al., 2019	https://doi.org/10.1016/j.scitotenv.2018.08.294	China	Wuhan	Asia		2014-2015	2015	Women (28.6 ± 3.33 y; N=125)	adults	125	Female	7	BBP	MBzP	First morning urine	Morning urine				50.4		0.1				0.1	0.1
2622	90	Li J. et al., 2019	https://doi.org/10.1016/j.scitotenv.2018.08.294	China	Wuhan	Asia		2014-2015	2015	Women (28.6 ± 3.33 y; N=125)	adults	125	Female	12	DEHP	MEHP	First morning urine	Morning urine				84.8		2.45				2.45	2.45
2640	91	Li X. et al., 2021	https://doi.org/10.1016/j.envpol.2020.115990	China	Guangzhou	Asia		2018	2018	General population, urban areas (N=240; of the total population, 60% were adults)	adults	240	Both	1	DMP	MMP	morning urine	Morning urine				64.2		14.3				14.3	14.3		29.6
2641	91	Li X. et al., 2021	https://doi.org/10.1016/j.envpol.2020.115990	China	Guangzhou	Asia		2018	2018	General population, urban areas (N=240; of the total population, 60% were adults)	adults	240	Both	2	DEP	MEP	morning urine	Morning urine				76.3		5.26				5.26	5.26		20.5
2642	91	Li X. et al., 2021	https://doi.org/10.1016/j.envpol.2020.115990	China	Guangzhou	Asia		2018	2018	General population, urban areas (N=240; of the total population, 60% were adults)	adults	240	Both	12	DEHP	5OH-MEHP	morning urine	Morning urine				67.9		4.61				4.61	4.61		13
2643	91	Li X. et al., 2021	https://doi.org/10.1016/j.envpol.2020.115990	China	Guangzhou	Asia		2018	2018	General population, urban areas (N=240; of the total population, 60% were adults)	adults	240	Both	12	DEHP	5oxo-MEHP	morning urine	Morning urine				75		6.82				6.82	6.82		16
2644	91	Li X. et al., 2021	https://doi.org/10.1016/j.envpol.2020.115990	China	Guangzhou	Asia		2018	2018	General population, urban areas (N=240; of the total population, 60% were adults)	adults	240	Both	5	DiBP	MiBP	morning urine	Morning urine		0.051		46.3		<LOD				0.0255		0.0255	62.7
2645	91	Li X. et al., 2021	https://doi.org/10.1016/j.envpol.2020.115990	China	Guangzhou	Asia		2018	2018	General population, urban areas (N=240; of the total population, 60% were adults)	adults	240	Both	6	DnBP	MnBP	morning urine	Morning urine				84.2		89.4				89.4	89.4		221
2646	91	Li X. et al., 2021	https://doi.org/10.1016/j.envpol.2020.115990	China	Guangzhou	Asia		2018	2018	General population, urban areas (N=240; of the total population, 60% were adults)	adults	240	Both	7	BBP	MBzP	morning urine	Morning urine		0.102		29.6		<LOD				0.051		0.051	1.91
2647	91	Li X. et al., 2021	https://doi.org/10.1016/j.envpol.2020.115990	China	Guangzhou	Asia		2018	2018	General population, urban areas (N=240; of the total population, 60% were adults)	adults	240	Both	12	DEHP	MEHP	morning urine	Morning urine				60.4		3.21				3.21	3.21		15.1
2648	91	Li X. et al., 2021	https://doi.org/10.1016/j.envpol.2020.115990	China	Guangzhou	Asia		2018	2018	General population, suburban areas (N=240; of the total population, 60% were adults)	adults	240	Both	1	DMP	MMP	morning urine	Morning urine				62.5		14.3				14.3	14.3		14.3
2649	91	Li X. et al., 2021	https://doi.org/10.1016/j.envpol.2020.115990	China	Guangzhou	Asia		2018	2018	General population, suburban areas (N=240; of the total population, 60% were adults)	adults	240	Both	2	DEP	MEP	morning urine	Morning urine				61.7		1.11				1.11	1.11		14.5
2650	91	Li X. et al., 2021	https://doi.org/10.1016/j.envpol.2020.115990	China	Guangzhou	Asia		2018	2018	General population, suburban areas (N=240; of the total population, 60% were adults)	adults	240	Both	12	DEHP	5OH-MEHP	morning urine	Morning urine				94.2		9.6				9.6	9.6		18.8
2651	91	Li X. et al., 2021	https://doi.org/10.1016/j.envpol.2020.115990	China	Guangzhou	Asia		2018	2018	General population, suburban areas (N=240; of the total population, 60% were adults)	adults	240	Both	12	DEHP	5oxo-MEHP	morning urine	Morning urine				94.6		13.6				13.6	13.6		26.9
2652	91	Li X. et al., 2021	https://doi.org/10.1016/j.envpol.2020.115990	China	Guangzhou	Asia		2018	2018	General population, suburban areas (N=240; of the total population, 60% were adults)	adults	240	Both	5	DiBP	MiBP	morning urine	Morning urine				64.6		24.3				24.3	24.3		108
2653	91	Li X. et al., 2021	https://doi.org/10.1016/j.envpol.2020.115990	China	Guangzhou	Asia		2018	2018	General population, suburban areas (N=240; of the total population, 60% were adults)	adults	240	Both	6	DnBP	MnBP	morning urine	Morning urine				93.3		153				153	153		310
2654	91	Li X. et al., 2021	https://doi.org/10.1016/j.envpol.2020.115990	China	Guangzhou	Asia		2018	2018	General population, suburban areas (N=240; of the total population, 60% were adults)	adults	240	Both	7	BBP	MBzP	morning urine	Morning urine				61.3		7.92				7.92	7.92		33.6
2655	91	Li X. et al., 2021	https://doi.org/10.1016/j.envpol.2020.115990	China	Guangzhou	Asia		2018	2018	General population, suburban areas (N=240; of the total population, 60% were adults)	adults	240	Both	12	DEHP	MEHP	morning urine	Morning urine				94.6		13.8				13.8	13.8		23
2748	93	Yao et al., 2019, 2020	https://doi.org/10.1016/j.envres.2019.108853; https://doi.org/10.1016/j.envint.2020.105958	China	Shenzhen, eight districts: Guangming, Baoan, Dapeng, Futian, Nanshan, Longhua, Longgang and Pingshan	Asia	EHC-PRD study (environment and health in children in the Pearl River Delta, China)	Sep 2016 - Jun 2017	2017	Children (6–8 y, average age 7.8 y; N=1490; 59% boys)	children	1490	Both	1	DMP	MMP	spot urine	Spot urine				98		16.5				16.5	16.5
2749	93	Yao et al., 2019, 2020	https://doi.org/10.1016/j.envres.2019.108853; https://doi.org/10.1016/j.envint.2020.105958	China	Shenzhen, eight districts: Guangming, Baoan, Dapeng, Futian, Nanshan, Longhua, Longgang and Pingshan	Asia	EHC-PRD study (environment and health in children in the Pearl River Delta, China)	Sep 2016 - Jun 2017	2017	Children (6–8 y, average age 7.8 y; N=1490; 59% boys)	children	1490	Both	2	DEP	MEP	spot urine	Spot urine				98		9.7				9.7	9.7
2750	93	Yao et al., 2019, 2020	https://doi.org/10.1016/j.envres.2019.108853; https://doi.org/10.1016/j.envint.2020.105958	China	Shenzhen, eight districts: Guangming, Baoan, Dapeng, Futian, Nanshan, Longhua, Longgang and Pingshan	Asia	EHC-PRD study (environment and health in children in the Pearl River Delta, China)	Sep 2016 - Jun 2017	2017	Children (6–8 y, average age 7.8 y; N=1490; 59% boys)	children	1490	Both	5	DiBP	MiBP	spot urine	Spot urine				94		26.5				26.5	26.5
2751	93	Yao et al., 2019, 2020	https://doi.org/10.1016/j.envres.2019.108853; https://doi.org/10.1016/j.envint.2020.105958	China	Shenzhen, eight districts: Guangming, Baoan, Dapeng, Futian, Nanshan, Longhua, Longgang and Pingshan	Asia	EHC-PRD study (environment and health in children in the Pearl River Delta, China)	Sep 2016 - Jun 2017	2017	Children (6–8 y, average age 7.8 y; N=1490; 59% boys)	children	1490	Both	6	DnBP	MnBP	spot urine	Spot urine				99		151				151	151
2752	93	Yao et al., 2019, 2020	https://doi.org/10.1016/j.envres.2019.108853; https://doi.org/10.1016/j.envint.2020.105958	China	Shenzhen, eight districts: Guangming, Baoan, Dapeng, Futian, Nanshan, Longhua, Longgang and Pingshan	Asia	EHC-PRD study (environment and health in children in the Pearl River Delta, China)	Sep 2016 - Jun 2017	2017	Children (6–8 y, average age 7.8 y; N=1490; 59% boys)	children	1490	Both	12	DEHP	5cx-MEPP	spot urine	Spot urine				100		13.6				13.6	13.6
2753	93	Yao et al., 2019, 2020	https://doi.org/10.1016/j.envres.2019.108853; https://doi.org/10.1016/j.envint.2020.105958	China	Shenzhen, eight districts: Guangming, Baoan, Dapeng, Futian, Nanshan, Longhua, Longgang and Pingshan	Asia	EHC-PRD study (environment and health in children in the Pearl River Delta, China)	Sep 2016 - Jun 2017	2017	Children (6–8 y, average age 7.8 y; N=1490; 59% boys)	children	1490	Both	12	DEHP	5OH-MEHP	spot urine	Spot urine				100		15.6				15.6	15.6
2754	93	Yao et al., 2019, 2020	https://doi.org/10.1016/j.envres.2019.108853; https://doi.org/10.1016/j.envint.2020.105958	China	Shenzhen, eight districts: Guangming, Baoan, Dapeng, Futian, Nanshan, Longhua, Longgang and Pingshan	Asia	EHC-PRD study (environment and health in children in the Pearl River Delta, China)	Sep 2016 - Jun 2017	2017	Children (6–8 y, average age 7.8 y; N=1490; 59% boys)	children	1490	Both	12	DEHP	5oxo-MEHP	spot urine	Spot urine				80		8.35				8.35	8.35
2755	93	Yao et al., 2019, 2020	https://doi.org/10.1016/j.envres.2019.108853; https://doi.org/10.1016/j.envint.2020.105958	China	Shenzhen, eight districts: Guangming, Baoan, Dapeng, Futian, Nanshan, Longhua, Longgang and Pingshan	Asia	EHC-PRD study (environment and health in children in the Pearl River Delta, China)	Sep 2016 - Jun 2017	2017	Children (6–8 y, average age 7.8 y; N=1490; 59% boys)	children	1490	Both	12	DEHP	MCMHP	spot urine	Spot urine				100		5.42				5.42	5.42
2756	93	Yao et al., 2019, 2020	https://doi.org/10.1016/j.envres.2019.108853; https://doi.org/10.1016/j.envint.2020.105958	China	Shenzhen, eight districts: Guangming, Baoan, Dapeng, Futian, Nanshan, Longhua, Longgang and Pingshan	Asia	EHC-PRD study (environment and health in children in the Pearl River Delta, China)	Sep 2016 - Jun 2017	2017	Children (6–8 y, average age 7.8 y; N=1490; 59% boys)	children	1490	Both	12	DEHP	MEHP	spot urine	Spot urine				97		5.2				5.2	5.2
2757	93	Yao et al., 2019, 2020	https://doi.org/10.1016/j.envres.2019.108853; https://doi.org/10.1016/j.envint.2020.105958	China	Shenzhen, eight districts: Guangming, Baoan, Dapeng, Futian, Nanshan, Longhua, Longgang and Pingshan	Asia	EHC-PRD study (environment and health in children in the Pearl River Delta, China)	Sep 2016 - Jun 2017	2017	Children (6–8 y, average age 7.8 y; N=1490; 59% boys)	children	1490	Both	3	DiPrP	MiPrP	spot urine	Spot urine	0.1	not shown		24		<LOD				0.05		0.05
2758	93	Yao et al., 2019, 2020	https://doi.org/10.1016/j.envres.2019.108853; https://doi.org/10.1016/j.envint.2020.105958	China	Shenzhen, eight districts: Guangming, Baoan, Dapeng, Futian, Nanshan, Longhua, Longgang and Pingshan	Asia	EHC-PRD study (environment and health in children in the Pearl River Delta, China)	Sep 2016 - Jun 2017	2017	Children (6–8 y, average age 7.8 y; N=1490; 59% boys)	children	1490	Both	4	DnPrP	MnPrP	spot urine	Spot urine	0.1	not shown		9		<LOD				0.05		0.05
2759	93	Yao et al., 2019, 2020	https://doi.org/10.1016/j.envres.2019.108853; https://doi.org/10.1016/j.envint.2020.105958	China	Shenzhen, eight districts: Guangming, Baoan, Dapeng, Futian, Nanshan, Longhua, Longgang and Pingshan	Asia	EHC-PRD study (environment and health in children in the Pearl River Delta, China)	Sep 2016 - Jun 2017	2017	Children (6–8 y, average age 7.8 y; N=1490; 59% boys)	children	1490	Both	7	BBP	MBzP	spot urine	Spot urine	0.3	not shown		25		<LOD				0.15		0.15
2760	93	Yao et al., 2019, 2020	https://doi.org/10.1016/j.envres.2019.108853; https://doi.org/10.1016/j.envint.2020.105958	China	Shenzhen, eight districts: Guangming, Baoan, Dapeng, Futian, Nanshan, Longhua, Longgang and Pingshan	Asia	EHC-PRD study (environment and health in children in the Pearl River Delta, China)	Sep 2016 - Jun 2017	2017	Children (6–8 y, average age 7.8 y; N=1490; 59% boys)	children	1490	Both	8	DCHP	MCHP	spot urine	Spot urine	0.5	not shown		0.27		<LOD				0.25		0.25
2761	93	Yao et al., 2019, 2020	https://doi.org/10.1016/j.envres.2019.108853; https://doi.org/10.1016/j.envint.2020.105958	China	Shenzhen, eight districts: Guangming, Baoan, Dapeng, Futian, Nanshan, Longhua, Longgang and Pingshan	Asia	EHC-PRD study (environment and health in children in the Pearl River Delta, China)	Sep 2016 - Jun 2017	2017	Children (6–8 y, average age 7.8 y; N=1490; 59% boys)	children	1490	Both	10	DnPeP	MnPeP	spot urine	Spot urine	0.5	not shown		0.13		<LOD				0.25		0.25
2762	93	Yao et al., 2019, 2020	https://doi.org/10.1016/j.envres.2019.108853; https://doi.org/10.1016/j.envint.2020.105958	China	Shenzhen, eight districts: Guangming, Baoan, Dapeng, Futian, Nanshan, Longhua, Longgang and Pingshan	Asia	EHC-PRD study (environment and health in children in the Pearl River Delta, China)	Sep 2016 - Jun 2017	2017	Children (6–8 y, average age 7.8 y; N=1490; 59% boys)	children	1490	Both	9	DiPeP	MiPeP	spot urine	Spot urine	0.5	not shown		12		<LOD				0.25		0.25
2763	93	Yao et al., 2019, 2020	https://doi.org/10.1016/j.envres.2019.108853; https://doi.org/10.1016/j.envint.2020.105958	China	Shenzhen, eight districts: Guangming, Baoan, Dapeng, Futian, Nanshan, Longhua, Longgang and Pingshan	Asia	EHC-PRD study (environment and health in children in the Pearl River Delta, China)	Sep 2016 - Jun 2017	2017	Children (6–8 y, average age 7.8 y; N=1490; 59% boys)	children	1490	Both	11	DHxP	MHxP	spot urine	Spot urine	0.1	not shown		25		<LOD				0.05		0.05
2764	93	Yao et al., 2019, 2020	https://doi.org/10.1016/j.envres.2019.108853; https://doi.org/10.1016/j.envint.2020.105958	China	Shenzhen, eight districts: Guangming, Baoan, Dapeng, Futian, Nanshan, Longhua, Longgang and Pingshan	Asia	EHC-PRD study (environment and health in children in the Pearl River Delta, China)	Sep 2016 - Jun 2017	2017	Children (6–8 y, average age 7.8 y; N=1490; 59% boys)	children	1490	Both	15	DOP	MOP	spot urine	Spot urine	1	not shown		0.06		<LOD				0.5		0.5
2798	95	Yang L. et al., 2021	https://doi.org/10.1016/j.ecoenv.2020.111633	China	Wuhan, Jiang’an and Hanyang districts	Asia		Winter, Dec 2014-Feb 2015	2015	General population (46.2 ± 23.8 y; N=106)	adults	106	Both	1	DMP	MMP	3-consecutive-day spot urine samples per season	Spot urine						4.9				4.9	4.9		7.52					4.41				4.41
2799	95	Yang L. et al., 2021	https://doi.org/10.1016/j.ecoenv.2020.111633	China	Wuhan, Jiang’an and Hanyang districts	Asia		Winter, Dec 2014-Feb 2015	2015	General population (46.2 ± 23.8 y; N=106)	adults	106	Both	2	DEP	MEP	3-consecutive-day spot urine samples per season	Spot urine						13.23				13.23	13.23		26.35					11.94				11.94
2800	95	Yang L. et al., 2021	https://doi.org/10.1016/j.ecoenv.2020.111633	China	Wuhan, Jiang’an and Hanyang districts	Asia		Winter, Dec 2014-Feb 2015	2015	General population (46.2 ± 23.8 y; N=106)	adults	106	Both	5	DiBP	MiBP	3-consecutive-day spot urine samples per season	Spot urine						26.42				26.42	26.42		55.01					27.89				27.89
2801	95	Yang L. et al., 2021	https://doi.org/10.1016/j.ecoenv.2020.111633	China	Wuhan, Jiang’an and Hanyang districts	Asia		Winter, Dec 2014-Feb 2015	2015	General population (46.2 ± 23.8 y; N=106)	adults	106	Both	6	DnBP	MnBP	3-consecutive-day spot urine samples per season	Spot urine						30.02				30.02	30.02		57.13					28.44				28.44
2802	95	Yang L. et al., 2021	https://doi.org/10.1016/j.ecoenv.2020.111633	China	Wuhan, Jiang’an and Hanyang districts	Asia		Winter, Dec 2014-Feb 2015	2015	General population (46.2 ± 23.8 y; N=106)	adults	106	Both	7	BBP	MBzP	3-consecutive-day spot urine samples per season	Spot urine						0.11				0.11	0.11		0.27					0.1				0.1
2803	95	Yang L. et al., 2021	https://doi.org/10.1016/j.ecoenv.2020.111633	China	Wuhan, Jiang’an and Hanyang districts	Asia		Winter, Dec 2014-Feb 2015	2015	General population (46.2 ± 23.8 y; N=106)	adults	106	Both	17	DINP	MINP	3-consecutive-day spot urine samples per season	Spot urine						0.33				0.33	0.33		0.55					0.33				0.33
2804	95	Yang L. et al., 2021	https://doi.org/10.1016/j.ecoenv.2020.111633	China	Wuhan, Jiang’an and Hanyang districts	Asia		Winter, Dec 2014-Feb 2015	2015	General population (46.2 ± 23.8 y; N=106)	adults	106	Both	12	DEHP	MEHP	3-consecutive-day spot urine samples per season	Spot urine						5.49				5.49	5.49		7.95					5.33				5.33
2805	95	Yang L. et al., 2021	https://doi.org/10.1016/j.ecoenv.2020.111633	China	Wuhan, Jiang’an and Hanyang districts	Asia		Winter, Dec 2014-Feb 2015	2015	General population (46.2 ± 23.8 y; N=106)	adults	106	Both	12	DEHP	5oxo-MEHP	3-consecutive-day spot urine samples per season	Spot urine						6.33				6.33	6.33		10.07					4.97				4.97
2806	95	Yang L. et al., 2021	https://doi.org/10.1016/j.ecoenv.2020.111633	China	Wuhan, Jiang’an and Hanyang districts	Asia		Winter, Dec 2014-Feb 2015	2015	General population (46.2 ± 23.8 y; N=106)	adults	106	Both	12	DEHP	5OH-MEHP	3-consecutive-day spot urine samples per season	Spot urine						10.21				10.21	10.21		16.83					9.02				9.02
2807	95	Yang L. et al., 2021	https://doi.org/10.1016/j.ecoenv.2020.111633	China	Wuhan, Jiang’an and Hanyang districts	Asia		Summer 2015	2015	General population (46.2 ± 23.8 y; N=106)	adults	103	Both	1	DMP	MMP	3-consecutive-day spot urine samples per season	Spot urine						6.65				6.65	6.65		11.12					6.7				6.7
2808	95	Yang L. et al., 2021	https://doi.org/10.1016/j.ecoenv.2020.111633	China	Wuhan, Jiang’an and Hanyang districts	Asia		Summer 2015	2015	General population (46.2 ± 23.8 y; N=106)	adults	103	Both	2	DEP	MEP	3-consecutive-day spot urine samples per season	Spot urine						29.04				29.04	29.04		64.02					29.95				29.95
2809	95	Yang L. et al., 2021	https://doi.org/10.1016/j.ecoenv.2020.111633	China	Wuhan, Jiang’an and Hanyang districts	Asia		Summer 2015	2015	General population (46.2 ± 23.8 y; N=106)	adults	103	Both	5	DiBP	MiBP	3-consecutive-day spot urine samples per season	Spot urine						78.85				78.85	78.85		137.99					75.66				75.66
2810	95	Yang L. et al., 2021	https://doi.org/10.1016/j.ecoenv.2020.111633	China	Wuhan, Jiang’an and Hanyang districts	Asia		Summer 2015	2015	General population (46.2 ± 23.8 y; N=106)	adults	103	Both	6	DnBP	MnBP	3-consecutive-day spot urine samples per season	Spot urine						141.5				141.5	141.5		273.64					124.55				124.55
2811	95	Yang L. et al., 2021	https://doi.org/10.1016/j.ecoenv.2020.111633	China	Wuhan, Jiang’an and Hanyang districts	Asia		Summer 2015	2015	General population (46.2 ± 23.8 y; N=106)	adults	103	Both	7	BBP	MBzP	3-consecutive-day spot urine samples per season	Spot urine						0.21				0.21	0.21		0.63					0.22				0.22
2812	95	Yang L. et al., 2021	https://doi.org/10.1016/j.ecoenv.2020.111633	China	Wuhan, Jiang’an and Hanyang districts	Asia		Summer 2015	2015	General population (46.2 ± 23.8 y; N=106)	adults	103	Both	17	DINP	MINP	3-consecutive-day spot urine samples per season	Spot urine						0.21				0.21	0.21		0.4					0.21				0.21
2813	95	Yang L. et al., 2021	https://doi.org/10.1016/j.ecoenv.2020.111633	China	Wuhan, Jiang’an and Hanyang districts	Asia		Summer 2015	2015	General population (46.2 ± 23.8 y; N=106)	adults	103	Both	12	DEHP	MEHP	3-consecutive-day spot urine samples per season	Spot urine						5.17				5.17	5.17		7.82					5.06				5.06
2814	95	Yang L. et al., 2021	https://doi.org/10.1016/j.ecoenv.2020.111633	China	Wuhan, Jiang’an and Hanyang districts	Asia		Summer 2015	2015	General population (46.2 ± 23.8 y; N=106)	adults	103	Both	12	DEHP	5oxo-MEHP	3-consecutive-day spot urine samples per season	Spot urine						5.71				5.71	5.71		9.6					5.85				5.85
2815	95	Yang L. et al., 2021	https://doi.org/10.1016/j.ecoenv.2020.111633	China	Wuhan, Jiang’an and Hanyang districts	Asia		Summer 2015	2015	General population (46.2 ± 23.8 y; N=106)	adults	103	Both	12	DEHP	5OH-MEHP	3-consecutive-day spot urine samples per season	Spot urine						8.42				8.42	8.42		14.89					8.68				8.68
2375	77	Colacino et al., 2011	http://www.ehjournal.net/content/10/1/40	Egypt	Gharbiah province	Asia		Jul.-Oct. 2009	2009	Urban girls (10-13 y; N=28)	children	28	Female	18	DIDP	cx-MIDP	spot urine	Spot urine						1	1.5	0.2**		1	1				not shown	5.3		1.5				1.5
2376	77	Colacino et al., 2011	http://www.ehjournal.net/content/10/1/40	Egypt	Gharbiah province	Asia		Jul.-Oct. 2009	2009	Urban girls (10-13 y; N=28)	children	28	Female	17	DINP	cx-MINP	spot urine	Spot urine						3.2	5.1	1.1**		3.2	3.2				not shown	25.5		3.8				3.8
2377	77	Colacino et al., 2011	http://www.ehjournal.net/content/10/1/40	Egypt	Gharbiah province	Asia		Jul.-Oct. 2009	2009	Urban girls (10-13 y; N=28)	children	28	Female	6	DnBP	MnBP	spot urine	Spot urine						53.3	94.7	18.8**		53.3	53.3				not shown	375		69.7				69.7
2378	77	Colacino et al., 2011	http://www.ehjournal.net/content/10/1/40	Egypt	Gharbiah province	Asia		Jul.-Oct. 2009	2009	Urban girls (10-13 y; N=28)	children	28	Female	2	DEP	MEP	spot urine	Spot urine						98.8	399.2	272.9**		98.8	98.8				not shown	7740		121.8				121.8
2379	77	Colacino et al., 2011	http://www.ehjournal.net/content/10/1/40	Egypt	Gharbiah province	Asia		Jul.-Oct. 2009	2009	Urban girls (10-13 y; N=28)	children	28	Female	12	DEHP	MEHP	spot urine	Spot urine						4.7	7.2	1.5**		4.7	4.7				not shown	26.8		4.6				4.6
2380	77	Colacino et al., 2011	http://www.ehjournal.net/content/10/1/40	Egypt	Gharbiah province	Asia		Jul.-Oct. 2009	2009	Urban girls (10-13 y; N=28)	children	28	Female	7	BBP	MBzP	spot urine	Spot urine						2.2	4.4	1.2**		2.2	2.2				not shown	28.1		2.4				2.4
2381	77	Colacino et al., 2011	http://www.ehjournal.net/content/10/1/40	Egypt	Gharbiah province	Asia		Jul.-Oct. 2009	2009	Urban girls (10-13 y; N=28)	children	28	Female	19	Several	MCPP	spot urine	Spot urine						2	2.9	0.6**		2	2				not shown	12.7		2.2				2.2
2382	77	Colacino et al., 2011	http://www.ehjournal.net/content/10/1/40	Egypt	Gharbiah province	Asia		Jul.-Oct. 2009	2009	Urban girls (10-13 y; N=28)	children	28	Female	12	DEHP	5OH-MEHP	spot urine	Spot urine						29.1	48.6	11.2**		29.1	29.1				not shown	263		31				31
2383	77	Colacino et al., 2011	http://www.ehjournal.net/content/10/1/40	Egypt	Gharbiah province	Asia		Jul.-Oct. 2009	2009	Urban girls (10-13 y; N=28)	children	28	Female	12	DEHP	5oxo-MEHP	spot urine	Spot urine						18.8	33	7.4**		18.8	18.8				not shown	173		21.7				21.7
2384	77	Colacino et al., 2011	http://www.ehjournal.net/content/10/1/40	Egypt	Gharbiah province	Asia		Jul.-Oct. 2009	2009	Urban girls (10-13 y; N=28)	children	28	Female	5	DiBP	MiBP	spot urine	Spot urine						25.4	45	8.7**		25.4	25.4				not shown	184		33.2				33.2
2385	77	Colacino et al., 2011	http://www.ehjournal.net/content/10/1/40	Egypt	Gharbiah province	Asia		Jul.-Oct. 2009	2009	Urban girls (10-13 y; N=28)	children	28	Female	12	DEHP	5cx-MEPP	spot urine	Spot urine						58	89.6	18.8**		58	58				not shown	492		74.7				74.7
2386	77	Colacino et al., 2011	http://www.ehjournal.net/content/10/1/40	Egypt	Gharbiah province	Asia		Jul.-Oct. 2009	2009	Rural girls (10-13 y; N=29)	children	29	Female	18	DIDP	cx-MIDP	spot urine	Spot urine						1.2	1.7	0.4**		1.2	1.2				not shown	9.5		1.1				1.1
2387	77	Colacino et al., 2011	http://www.ehjournal.net/content/10/1/40	Egypt	Gharbiah province	Asia		Jul.-Oct. 2009	2009	Rural girls (10-13 y; N=29)	children	29	Female	17	DINP	cx-MINP	spot urine	Spot urine						2.5	3.5	0.5**		2.5	2.5				not shown	11.5		2.7				2.7
2388	77	Colacino et al., 2011	http://www.ehjournal.net/content/10/1/40	Egypt	Gharbiah province	Asia		Jul.-Oct. 2009	2009	Rural girls (10-13 y; N=29)	children	29	Female	6	DnBP	MnBP	spot urine	Spot urine						47.5	86.7	28.0**		47.5	47.5				not shown	809		43.2				43.2
2389	77	Colacino et al., 2011	http://www.ehjournal.net/content/10/1/40	Egypt	Gharbiah province	Asia		Jul.-Oct. 2009	2009	Rural girls (10-13 y; N=29)	children	29	Female	2	DEP	MEP	spot urine	Spot urine						43.2	400	188.1**		43.2	43.2				not shown	4290		63				63
2390	77	Colacino et al., 2011	http://www.ehjournal.net/content/10/1/40	Egypt	Gharbiah province	Asia		Jul.-Oct. 2009	2009	Rural girls (10-13 y; N=29)	children	29	Female	12	DEHP	MEHP	spot urine	Spot urine						3.5	5.6	1.2**		3.5	3.5				not shown	24.8		3.1				3.1
2391	77	Colacino et al., 2011	http://www.ehjournal.net/content/10/1/40	Egypt	Gharbiah province	Asia		Jul.-Oct. 2009	2009	Rural girls (10-13 y; N=29)	children	29	Female	7	BBP	MBzP	spot urine	Spot urine						0.4	2	0.6**		0.4	0.4				not shown	16.7		0.8				0.8
2392	77	Colacino et al., 2011	http://www.ehjournal.net/content/10/1/40	Egypt	Gharbiah province	Asia		Jul.-Oct. 2009	2009	Rural girls (10-13 y; N=29)	children	29	Female	19	Several	MCPP	spot urine	Spot urine						1	1.9	0.5**		1	1				not shown	12.2		1.1				1.1
2393	77	Colacino et al., 2011	http://www.ehjournal.net/content/10/1/40	Egypt	Gharbiah province	Asia		Jul.-Oct. 2009	2009	Rural girls (10-13 y; N=29)	children	29	Female	12	DEHP	5OH-MEHP	spot urine	Spot urine						23	30.5	4.7**		23	23				not shown	104		23.8				23.8
2394	77	Colacino et al., 2011	http://www.ehjournal.net/content/10/1/40	Egypt	Gharbiah province	Asia		Jul.-Oct. 2009	2009	Rural girls (10-13 y; N=29)	children	29	Female	12	DEHP	5oxo-MEHP	spot urine	Spot urine						16	22.3	4.3**		16	16				not shown	107		14.4				14.4
2395	77	Colacino et al., 2011	http://www.ehjournal.net/content/10/1/40	Egypt	Gharbiah province	Asia		Jul.-Oct. 2009	2009	Rural girls (10-13 y; N=29)	children	29	Female	5	DiBP	MiBP	spot urine	Spot urine						17.6	37.2	11.4**		17.6	17.6				not shown	258		13.7				13.7
2396	77	Colacino et al., 2011	http://www.ehjournal.net/content/10/1/40	Egypt	Gharbiah province	Asia		Jul.-Oct. 2009	2009	Rural girls (10-13 y; N=29)	children	29	Female	12	DEHP	5cx-MEPP	spot urine	Spot urine						60.9	84.67	14.8**		60.9	60.9				not shown	398		68.6				68.6
623	15	Guo et al., 2011	https://doi.org/10.1021/es103879m	India	Mettupalayam	Asia		May-July 2010	2010	General population (average age >=30 y; N=22)	adults	22	Both	1	DMP	MMP	Spot urine	Spot urine					8.6	5.8				5.8	5.8			43.7	not shown										8.6	5.8				5.8
624	15	Guo et al., 2011	https://doi.org/10.1021/es103879m	India	Mettupalayam	Asia		May-July 2010	2010	General population (average age >=30 y; N=22)	adults	22	Both	2	DEP	MEP	Spot urine	Spot urine					150	131				131	131			1321	not shown										132	120				120
625	15	Guo et al., 2011	https://doi.org/10.1021/es103879m	India	Mettupalayam	Asia		May-July 2010	2010	General population (average age >=30 y; N=22)	adults	22	Both	19	Several	MCPP	Spot urine	Spot urine					0.5	0.1				0.1	0.1			0.9	not shown										0.5	0.2				0.2
626	15	Guo et al., 2011	https://doi.org/10.1021/es103879m	India	Mettupalayam	Asia		May-July 2010	2010	General population (average age >=30 y; N=22)	adults	22	Both	6	DnBP	MnBP	Spot urine	Spot urine					13	14.4				14.4	14.4			45.4	not shown										13.1	14.9				14.9
627	15	Guo et al., 2011	https://doi.org/10.1021/es103879m	India	Mettupalayam	Asia		May-July 2010	2010	General population (average age >=30 y; N=22)	adults	22	Both	5	DiBP	MiBP	Spot urine	Spot urine					18.3	17.6				17.6	17.6			64.4	not shown										18.9	19.1				19.1
628	15	Guo et al., 2011	https://doi.org/10.1021/es103879m	India	Mettupalayam	Asia		May-July 2010	2010	General population (average age >=30 y; N=22)	adults	22	Both	12	DEHP	5cx-MEPP	Spot urine	Spot urine					22.3	20.6				20.6	20.6			111	not shown										23	23.4				23.4
629	15	Guo et al., 2011	https://doi.org/10.1021/es103879m	India	Mettupalayam	Asia		May-July 2010	2010	General population (average age >=30 y; N=22)	adults	22	Both	12	DEHP	MCMHP	Spot urine	Spot urine					26	25.9				25.9	25.9			144	not shown										28.4	26.2				26.2
630	15	Guo et al., 2011	https://doi.org/10.1021/es103879m	India	Mettupalayam	Asia		May-July 2010	2010	General population (average age >=30 y; N=22)	adults	22	Both	12	DEHP	5OH-MEHP	Spot urine	Spot urine					16.3	15.9				15.9	15.9			85.7	not shown										17	16.1				16.1
631	15	Guo et al., 2011	https://doi.org/10.1021/es103879m	India	Mettupalayam	Asia		May-July 2010	2010	General population (average age >=30 y; N=22)	adults	22	Both	12	DEHP	5oxo-MEHP	Spot urine	Spot urine					9.9	10.7				10.7	10.7			59.3	not shown										11.2	11.2				11.2
632	15	Guo et al., 2011	https://doi.org/10.1021/es103879m	India	Mettupalayam	Asia		May-July 2010	2010	General population (average age >=30 y; N=22)	adults	22	Both	8	DCHP	MCHP	Spot urine	Spot urine	0.1	not shown			0.6	<LOD				0.05		0.05		0.4	not shown										0.6	n.d.				0.6
633	15	Guo et al., 2011	https://doi.org/10.1021/es103879m	India	Mettupalayam	Asia		May-July 2010	2010	General population (average age >=30 y; N=22)	adults	22	Both	7	BBP	MBzP	Spot urine	Spot urine	0.1	not shown			1.4	<LOD				0.05		0.05		3	not shown										1.4	n.d.				1.4
634	15	Guo et al., 2011	https://doi.org/10.1021/es103879m	India	Mettupalayam	Asia		May-July 2010	2010	General population (average age >=30 y; N=22)	adults	22	Both	12	DEHP	MEHP	Spot urine	Spot urine					3.4	1.4				1.4	1.4			12.9	not shown										3.4	1.6				1.6
635	15	Guo et al., 2011	https://doi.org/10.1021/es103879m	India	Mettupalayam	Asia		May-July 2010	2010	General population (average age >=30 y; N=22)	adults	22	Both	15	DOP	MOP	Spot urine	Spot urine	0.25	not shown			n.d.	<LOD				0.125		0.125		<LOD	not shown										n.d.	n.d.				n.d.
636	15	Guo et al., 2011	https://doi.org/10.1021/es103879m	India	Mettupalayam	Asia		May-July 2010	2010	General population (average age >=30 y; N=22)	adults	22	Both	17	DINP	MINP	Spot urine	Spot urine	0.25	not shown			n.d.	<LOD				0.125		0.125		<LOD	not shown										n.d.	n.d.				n.d.
1718	45	Amin et al., 2018	https://doi.org/10.1016/j.chemosphere.2018.07.172	Iran	Isfahan	Asia		2016	2016	Children and teenagers, normal-/under-weight (6-18 y; N=113)	children	113	Both	1	DMP	MMP	urine, n.s.	Spot urine				100			59.82	24.81							not shown
1719	45	Amin et al., 2018	https://doi.org/10.1016/j.chemosphere.2018.07.172	Iran	Isfahan	Asia		2016	2016	Children and teenagers, normal-/under-weight (6-18 y; N=113)	children	113	Both	6	DnBP	MnBP	urine, n.s.	Spot urine				100			218.17	161.55							not shown
1720	45	Amin et al., 2018	https://doi.org/10.1016/j.chemosphere.2018.07.172	Iran	Isfahan	Asia		2016	2016	Children and teenagers, normal-/under-weight (6-18 y; N=113)	children	113	Both	7	BBP	MBzP	urine, n.s.	Spot urine				100			233.01	177.38							not shown
1721	45	Amin et al., 2018	https://doi.org/10.1016/j.chemosphere.2018.07.172	Iran	Isfahan	Asia		2016	2016	Children and teenagers, normal-/under-weight (6-18 y; N=113)	children	113	Both	12	DEHP	MEHP	urine, n.s.	Spot urine				99.6			104.46	102.88							not shown
1722	45	Amin et al., 2018	https://doi.org/10.1016/j.chemosphere.2018.07.172	Iran	Isfahan	Asia		2016	2016	Children and teenagers, normal-/under-weight (6-18 y; N=113)	children	113	Both	12	DEHP	5oxo-MEHP	urine, n.s.	Spot urine				95.9			230.98	134.25							not shown
1723	45	Amin et al., 2018	https://doi.org/10.1016/j.chemosphere.2018.07.172	Iran	Isfahan	Asia		2016	2016	Children and teenagers, normal-/under-weight (6-18 y; N=113)	children	113	Both	12	DEHP	5OH-MEHP	urine, n.s.	Spot urine				96.3			149.44	128.18							not shown
1831	47	Berman et al., 2013	http://dx.doi.org/10.1016/j.envint.2013.07.012	Israel	Several	Asia		Feb - Jun 2011	2011	Adults (20-74 y; N=248)	adults	248	Both	6	DnBP	MnBP	Spot urine	Spot urine			99		28.9	27.9				27.9	27.9			90.8											23	23.3				23.3
1832	47	Berman et al., 2013	http://dx.doi.org/10.1016/j.envint.2013.07.012	Israel	Several	Asia		Feb - Jun 2011	2011	Adults (20-74 y; N=248)	adults	248	Both	5	DiBP	MiBP	Spot urine	Spot urine			100		34.3	37.6				37.6	37.6			89											27.3	27.2				27.2
1833	47	Berman et al., 2013	http://dx.doi.org/10.1016/j.envint.2013.07.012	Israel	Several	Asia		Feb - Jun 2011	2011	Adults (20-74 y; N=248)	adults	248	Both	7	BBP	MBzP	Spot urine	Spot urine			92		4.4	4.3				4.3	4.3			20.5											3.5	3.1				3.1
1834	47	Berman et al., 2013	http://dx.doi.org/10.1016/j.envint.2013.07.012	Israel	Several	Asia		Feb - Jun 2011	2011	Adults (20-74 y; N=248)	adults	248	Both	12	DEHP	MEHP	Spot urine	Spot urine			100		12	11.2				11.2	11.2			49.3											9.6	8.3				8.3
1835	47	Berman et al., 2013	http://dx.doi.org/10.1016/j.envint.2013.07.012	Israel	Several	Asia		Feb - Jun 2011	2011	Adults (20-74 y; N=248)	adults	248	Both	12	DEHP	5OH-MEHP	Spot urine	Spot urine			100		29.8	30.4				30.4	30.4			91.1											23.7	23.5				23.5
1836	47	Berman et al., 2013	http://dx.doi.org/10.1016/j.envint.2013.07.012	Israel	Several	Asia		Feb - Jun 2011	2011	Adults (20-74 y; N=248)	adults	248	Both	12	DEHP	5oxo-MEHP	Spot urine	Spot urine			100		17.3	17.1				17.1	17.1			55.5											13.7	13				13
1837	47	Berman et al., 2013	http://dx.doi.org/10.1016/j.envint.2013.07.012	Israel	Several	Asia		Feb - Jun 2011	2011	Adults (20-74 y; N=248)	adults	248	Both	12	DEHP	5cx-MEPP	Spot urine	Spot urine			100		33.1	34.2				34.2	34.2			106.1											26.3	24.8				24.8
1838	47	Berman et al., 2013	http://dx.doi.org/10.1016/j.envint.2013.07.012	Israel	Several	Asia		Feb - Jun 2011	2011	Adults (20-74 y; N=248)	adults	248	Both	12	DEHP	MCMHP	Spot urine	Spot urine			100		8	9.2				9.2	9.2			28.2											6.4	6.3				6.3
1839	47	Berman et al., 2013	http://dx.doi.org/10.1016/j.envint.2013.07.012	Israel	Several	Asia		Feb - Jun 2011	2011	Adults (20-74 y; N=248)	adults	248	Both	17	DINP	OH-MINP	Spot urine	Spot urine			98		13	13.9				13.9	13.9			53.6											10.3	10.1				10.1
1840	47	Berman et al., 2013	http://dx.doi.org/10.1016/j.envint.2013.07.012	Israel	Several	Asia		Feb - Jun 2011	2011	Adults (20-74 y; N=248)	adults	248	Both	17	DINP	oxo-MINP	Spot urine	Spot urine			98		7	6.9				6.9	6.9			29.1											5.5	5.2				5.2
1841	47	Berman et al., 2013	http://dx.doi.org/10.1016/j.envint.2013.07.012	Israel	Several	Asia		Feb - Jun 2011	2011	Adults (20-74 y; N=248)	adults	248	Both	17	DINP	cx-MINP	Spot urine	Spot urine			99		9.4	9.4				9.4	9.4			29.7											7.5	7.3				7.3
637	15	Guo et al., 2011	https://doi.org/10.1021/es103879m	Japan	Ehime/Kumamoto	Asia		May-July 2010	2010	General population (average age >=30 y; N=35)	adults	35	Both	1	DMP	MMP	Spot urine	Spot urine					18.2	17.5				17.5	17.5			94.7	not shown										12.9	11.1				11.1
638	15	Guo et al., 2011	https://doi.org/10.1021/es103879m	Japan	Ehime/Kumamoto	Asia		May-July 2010	2010	General population (average age >=30 y; N=35)	adults	35	Both	2	DEP	MEP	Spot urine	Spot urine					16.4	14.8				14.8	14.8			217	not shown										12.1	10				10
639	15	Guo et al., 2011	https://doi.org/10.1021/es103879m	Japan	Ehime/Kumamoto	Asia		May-July 2010	2010	General population (average age >=30 y; N=35)	adults	35	Both	19	Several	MCPP	Spot urine	Spot urine					1.3	0.8				0.8	0.8			3.1	not shown										0.9	0.5				0.5
640	15	Guo et al., 2011	https://doi.org/10.1021/es103879m	Japan	Ehime/Kumamoto	Asia		May-July 2010	2010	General population (average age >=30 y; N=35)	adults	35	Both	6	DnBP	MnBP	Spot urine	Spot urine					17.7	15.7				15.7	15.7			62.1	not shown										13.1	11.5				11.5
641	15	Guo et al., 2011	https://doi.org/10.1021/es103879m	Japan	Ehime/Kumamoto	Asia		May-July 2010	2010	General population (average age >=30 y; N=35)	adults	35	Both	5	DiBP	MiBP	Spot urine	Spot urine					7.5	8.4				8.4	8.4			30.9	not shown										5.5	5.9				5.9
642	15	Guo et al., 2011	https://doi.org/10.1021/es103879m	Japan	Ehime/Kumamoto	Asia		May-July 2010	2010	General population (average age >=30 y; N=35)	adults	35	Both	12	DEHP	5cx-MEPP	Spot urine	Spot urine					13.1	14.7				14.7	14.7			29.6	not shown										9.7	9.8				9.8
643	15	Guo et al., 2011	https://doi.org/10.1021/es103879m	Japan	Ehime/Kumamoto	Asia		May-July 2010	2010	General population (average age >=30 y; N=35)	adults	35	Both	12	DEHP	MCMHP	Spot urine	Spot urine					8.6	8.6				8.6	8.6			24.3	not shown										6.4	6.1				6.1
644	15	Guo et al., 2011	https://doi.org/10.1021/es103879m	Japan	Ehime/Kumamoto	Asia		May-July 2010	2010	General population (average age >=30 y; N=35)	adults	35	Both	12	DEHP	5OH-MEHP	Spot urine	Spot urine					6.9	6.9				6.9	6.9			16	not shown										5.1	5.3				5.3
645	15	Guo et al., 2011	https://doi.org/10.1021/es103879m	Japan	Ehime/Kumamoto	Asia		May-July 2010	2010	General population (average age >=30 y; N=35)	adults	35	Both	12	DEHP	5oxo-MEHP	Spot urine	Spot urine					3.9	4				4	4			10.3	not shown										2.9	3				3
646	15	Guo et al., 2011	https://doi.org/10.1021/es103879m	Japan	Ehime/Kumamoto	Asia		May-July 2010	2010	General population (average age >=30 y; N=35)	adults	35	Both	8	DCHP	MCHP	Spot urine	Spot urine	0.1	not shown			n.d.	<LOD				0.05		0.05		<LOD	not shown										n.d.	n.d.				n.d.
647	15	Guo et al., 2011	https://doi.org/10.1021/es103879m	Japan	Ehime/Kumamoto	Asia		May-July 2010	2010	General population (average age >=30 y; N=35)	adults	35	Both	7	BBP	MBzP	Spot urine	Spot urine	0.1	not shown			2.5	<LOD				0.05		0.05		3.7	not shown										1.4	n.d.				1.4
648	15	Guo et al., 2011	https://doi.org/10.1021/es103879m	Japan	Ehime/Kumamoto	Asia		May-July 2010	2010	General population (average age >=30 y; N=35)	adults	35	Both	12	DEHP	MEHP	Spot urine	Spot urine					2.6	2				2	2			6.1	not shown										1.7	1.3				1.3
649	15	Guo et al., 2011	https://doi.org/10.1021/es103879m	Japan	Ehime/Kumamoto	Asia		May-July 2010	2010	General population (average age >=30 y; N=35)	adults	35	Both	15	DOP	MOP	Spot urine	Spot urine	0.25	not shown			n.d.	<LOD				0.125		0.125		<LOD	not shown										n.d.	n.d.				n.d.
650	15	Guo et al., 2011	https://doi.org/10.1021/es103879m	Japan	Ehime/Kumamoto	Asia		May-July 2010	2010	General population (average age >=30 y; N=35)	adults	35	Both	17	DINP	MINP	Spot urine	Spot urine	0.25	not shown			1.1	<LOD				0.125		0.125		<LOD	not shown										0.6	n.d.				0.6
1854	49	Yoshida et al., 2020	https://doi.org/10.1007/s11356-020-08397-w	Japan	Osaka Prefecture	Asia		Feb - Sept 2017	2017	Children and teenagers (6-15 y; N=132)	children	132	Both	1	DMP	MMP	First morning urine	Morning urine				100																					4.9	4.4				4.4
1855	49	Yoshida et al., 2020	https://doi.org/10.1007/s11356-020-08397-w	Japan	Osaka Prefecture	Asia		Feb - Sept 2017	2017	Children and teenagers (6-15 y; N=132)	children	132	Both	2	DEP	MEP	First morning urine	Morning urine				100																					13	13				13
1856	49	Yoshida et al., 2020	https://doi.org/10.1007/s11356-020-08397-w	Japan	Osaka Prefecture	Asia		Feb - Sept 2017	2017	Children and teenagers (6-15 y; N=132)	children	132	Both	5	DiBP	MiBP	First morning urine	Morning urine				100																					31	27				27
1857	49	Yoshida et al., 2020	https://doi.org/10.1007/s11356-020-08397-w	Japan	Osaka Prefecture	Asia		Feb - Sept 2017	2017	Children and teenagers (6-15 y; N=132)	children	132	Both	6	DnBP	MnBP	First morning urine	Morning urine				100																					58	56				56
1858	49	Yoshida et al., 2020	https://doi.org/10.1007/s11356-020-08397-w	Japan	Osaka Prefecture	Asia		Feb - Sept 2017	2017	Children and teenagers (6-15 y; N=132)	children	132	Both	11	DHxP	MHxP	First morning urine	Morning urine		0.8		6		<LOD				0.4		0.4													-	<LOD				<LOD
1859	49	Yoshida et al., 2020	https://doi.org/10.1007/s11356-020-08397-w	Japan	Osaka Prefecture	Asia		Feb - Sept 2017	2017	Children and teenagers (6-15 y; N=132)	children	132	Both	8	DCHP	MCHP	First morning urine	Morning urine				70																					0.48	0.58				0.58
1860	49	Yoshida et al., 2020	https://doi.org/10.1007/s11356-020-08397-w	Japan	Osaka Prefecture	Asia		Feb - Sept 2017	2017	Children and teenagers (6-15 y; N=132)	children	132	Both	7	BBP	MBzP	First morning urine	Morning urine				69																					0.75	0.95				0.95
1861	49	Yoshida et al., 2020	https://doi.org/10.1007/s11356-020-08397-w	Japan	Osaka Prefecture	Asia		Feb - Sept 2017	2017	Children and teenagers (6-15 y; N=132)	children	132	Both	12	DEHP	5cx-MEPP	First morning urine	Morning urine				100																					46	43				43
665	15	Guo et al., 2011	https://doi.org/10.1021/es103879m	Malaysia	Kuala Lumpur	Asia		May-July 2010	2010	General population (average age >=30 y; N=29)	adults	29	Both	1	DMP	MMP	Spot urine	Spot urine	0.5	not shown			6.3	<LOD				0.25		0.25		11.7	not shown										5.8	n.d.				5.8
666	15	Guo et al., 2011	https://doi.org/10.1021/es103879m	Malaysia	Kuala Lumpur	Asia		May-July 2010	2010	General population (average age >=30 y; N=29)	adults	29	Both	2	DEP	MEP	Spot urine	Spot urine					18.6	30.5				30.5	30.5			275	not shown										38.6	38.6				38.6
667	15	Guo et al., 2011	https://doi.org/10.1021/es103879m	Malaysia	Kuala Lumpur	Asia		May-July 2010	2010	General population (average age >=30 y; N=29)	adults	29	Both	19	Several	MCPP	Spot urine	Spot urine					0.7	0.2				0.2	0.2			1.3	not shown										1	0.2				0.2
668	15	Guo et al., 2011	https://doi.org/10.1021/es103879m	Malaysia	Kuala Lumpur	Asia		May-July 2010	2010	General population (average age >=30 y; N=29)	adults	29	Both	6	DnBP	MnBP	Spot urine	Spot urine					10.5	13.4				13.4	13.4			35.7	not shown										14.5	15.1				15.1
669	15	Guo et al., 2011	https://doi.org/10.1021/es103879m	Malaysia	Kuala Lumpur	Asia		May-July 2010	2010	General population (average age >=30 y; N=29)	adults	29	Both	5	DiBP	MiBP	Spot urine	Spot urine					10.8	9.3				9.3	9.3			38.2	not shown										16.6	15.2				15.2
670	15	Guo et al., 2011	https://doi.org/10.1021/es103879m	Malaysia	Kuala Lumpur	Asia		May-July 2010	2010	General population (average age >=30 y; N=29)	adults	29	Both	12	DEHP	5cx-MEPP	Spot urine	Spot urine					7.5	6.9				6.9	6.9			34.9	not shown										13.9	12.1				12.1
671	15	Guo et al., 2011	https://doi.org/10.1021/es103879m	Malaysia	Kuala Lumpur	Asia		May-July 2010	2010	General population (average age >=30 y; N=29)	adults	29	Both	12	DEHP	MCMHP	Spot urine	Spot urine					8.5	8.9				8.9	8.9			47.6	not shown										12.4	13.1				13.1
672	15	Guo et al., 2011	https://doi.org/10.1021/es103879m	Malaysia	Kuala Lumpur	Asia		May-July 2010	2010	General population (average age >=30 y; N=29)	adults	29	Both	12	DEHP	5OH-MEHP	Spot urine	Spot urine					4.5	6.1				6.1	6.1			16.4	not shown										9.3	10.3				10.3
673	15	Guo et al., 2011	https://doi.org/10.1021/es103879m	Malaysia	Kuala Lumpur	Asia		May-July 2010	2010	General population (average age >=30 y; N=29)	adults	29	Both	12	DEHP	5oxo-MEHP	Spot urine	Spot urine					3.9	4				4	4			11.5	not shown										6.4	5.5				5.5
674	15	Guo et al., 2011	https://doi.org/10.1021/es103879m	Malaysia	Kuala Lumpur	Asia		May-July 2010	2010	General population (average age >=30 y; N=29)	adults	29	Both	8	DCHP	MCHP	Spot urine	Spot urine	0.1	not shown			1.2	<LOD				0.05		0.05		1.5	not shown										1.1	n.d.				1.1
675	15	Guo et al., 2011	https://doi.org/10.1021/es103879m	Malaysia	Kuala Lumpur	Asia		May-July 2010	2010	General population (average age >=30 y; N=29)	adults	29	Both	7	BBP	MBzP	Spot urine	Spot urine					1.5	1				1	1			7.7	not shown										2.4	2				2
676	15	Guo et al., 2011	https://doi.org/10.1021/es103879m	Malaysia	Kuala Lumpur	Asia		May-July 2010	2010	General population (average age >=30 y; N=29)	adults	29	Both	12	DEHP	MEHP	Spot urine	Spot urine					3.1	2				2	2			8.6	not shown										4.7	2.5				2.5
677	15	Guo et al., 2011	https://doi.org/10.1021/es103879m	Malaysia	Kuala Lumpur	Asia		May-July 2010	2010	General population (average age >=30 y; N=29)	adults	29	Both	15	DOP	MOP	Spot urine	Spot urine	0.25	not shown			0.6	<LOD				0.125		0.125		<LOD	not shown										1	n.d.				1
678	15	Guo et al., 2011	https://doi.org/10.1021/es103879m	Malaysia	Kuala Lumpur	Asia		May-July 2010	2010	General population (average age >=30 y; N=29)	adults	29	Both	17	DINP	MINP	Spot urine	Spot urine	0.25	not shown			1.8	<LOD				0.125		0.125		<LOD	not shown										1.1	n.d.				1.1
1951	54	Li AJ et al., 2019	https://doi.org/10.1016/j.envint.2019.01.082	Saudi Arabia	Jeddah	Asia		May 2015- May 2016	2016	Adults, controls (28-68 y; N=47)	adults	47	Both	12	DEHP	MEHP	Spot urine	Spot urine			89.4		1.54	2.14				2.14	2.14				not shown	12									3.11	4.47				4.47
1952	54	Li AJ et al., 2019	https://doi.org/10.1016/j.envint.2019.01.082	Saudi Arabia	Jeddah	Asia		May 2015- May 2016	2016	Adults, controls (28-68 y; N=47)	adults	47	Both	12	DEHP	5OH-MEHP	Spot urine	Spot urine			100		10	10.1				10.1	10.1				not shown	28.7									20.2	20				20
1953	54	Li AJ et al., 2019	https://doi.org/10.1016/j.envint.2019.01.082	Saudi Arabia	Jeddah	Asia		May 2015- May 2016	2016	Adults, controls (28-68 y; N=47)	adults	47	Both	12	DEHP	5oxo-MEHP	Spot urine	Spot urine			100		5.61	5.56				5.56	5.56				not shown	16.5									11.3	10.5				10.5
1954	54	Li AJ et al., 2019	https://doi.org/10.1016/j.envint.2019.01.082	Saudi Arabia	Jeddah	Asia		May 2015- May 2016	2016	Adults, controls (28-68 y; N=47)	adults	47	Both	12	DEHP	5cx-MEPP	Spot urine	Spot urine			100		11.3	10.9				10.9	10.9				not shown	30.4									22.8	22.9				22.9
1955	54	Li AJ et al., 2019	https://doi.org/10.1016/j.envint.2019.01.082	Saudi Arabia	Jeddah	Asia		May 2015- May 2016	2016	Adults, controls (28-68 y; N=47)	adults	47	Both	12	DEHP	MCMHP	Spot urine	Spot urine			100		5.01	5.53				5.53	5.53				not shown	10.4									10	10				10
1956	54	Li AJ et al., 2019	https://doi.org/10.1016/j.envint.2019.01.082	Saudi Arabia	Jeddah	Asia		May 2015- May 2016	2016	Adults, controls (28-68 y; N=47)	adults	47	Both	2	DEP	MEP	Spot urine	Spot urine			100		27.3	32.6				32.6	32.6				not shown	45.9									55.2	52.4				52.4
1957	54	Li AJ et al., 2019	https://doi.org/10.1016/j.envint.2019.01.082	Saudi Arabia	Jeddah	Asia		May 2015- May 2016	2016	Adults, controls (28-68 y; N=47)	adults	47	Both	6	DnBP	MnBP	Spot urine	Spot urine			100		22.5	27.4				27.4	27.4				not shown	42.2									45.3	51.9				51.9
1958	54	Li AJ et al., 2019	https://doi.org/10.1016/j.envint.2019.01.082	Saudi Arabia	Jeddah	Asia		May 2015- May 2016	2016	Adults, controls (28-68 y; N=47)	adults	47	Both	5	DiBP	MiBP	Spot urine	Spot urine			100		14.1	15.3				15.3	15.3				not shown	34.1									28.5	29				29
1959	54	Li AJ et al., 2019	https://doi.org/10.1016/j.envint.2019.01.082	Saudi Arabia	Jeddah	Asia		May 2015- May 2016	2016	Adults, controls (28-68 y; N=47)	adults	47	Both	19	Several	MCPP	Spot urine	Spot urine			100		0.67	0.7				0.7	0.7				not shown	1.53									1.36	1.31				1.31
1960	54	Li AJ et al., 2019	https://doi.org/10.1016/j.envint.2019.01.082	Saudi Arabia	Jeddah	Asia		May 2015- May 2016	2016	Adults, controls (28-68 y; N=47)	adults	47	Both	1	DMP	MMP	Spot urine	Spot urine			85.1		4.65	5.52				5.52	5.52				not shown	10.4									9.39	9.68				9.68
1961	54	Li AJ et al., 2019	https://doi.org/10.1016/j.envint.2019.01.082	Saudi Arabia	Jeddah	Asia		May 2015- May 2016	2016	Adults, controls (28-68 y; N=47)	adults	47	Both	7	BBP	MBzP	Spot urine	Spot urine			51.1		0.25	0.2				0.2	0.2				not shown	4.49									0.51	0.51				0.51
1962	54	Li AJ et al., 2019	https://doi.org/10.1016/j.envint.2019.01.082	Saudi Arabia	Jeddah	Asia		May 2015- May 2016	2016	Adults, controls (28-68 y; N=47)	adults	47	Both	10	DnPeP	MnPeP	Spot urine	Spot urine			55.3		0.64	0.69				0.69	0.69				not shown	1.89									1.3	1.26				1.26
1963	54	Li AJ et al., 2019	https://doi.org/10.1016/j.envint.2019.01.082	Saudi Arabia	Jeddah	Asia		May 2015- May 2016	2016	Adults, controls (28-68 y; N=47)	adults	47	Both	18	DIDP	MIDP	Spot urine	Spot urine	0.02		2.1		0.02	0.01				0.01		0.01			not shown	2.84									0.03	0.02				0.02
1964	54	Li AJ et al., 2019	https://doi.org/10.1016/j.envint.2019.01.082	Saudi Arabia	Jeddah	Asia		May 2015- May 2016	2016	Adults, controls (28-68 y; N=47)	adults	47	Both	15	DOP	MOP	Spot urine	Spot urine	0.1		2.1		0.07	0.07				0.05		0.05			not shown	0.2									0.15	0.12				0.12
1965	54	Li AJ et al., 2019	https://doi.org/10.1016/j.envint.2019.01.082	Saudi Arabia	Jeddah	Asia		May 2015- May 2016	2016	Adults, controls (28-68 y; N=47)	adults	47	Both	11	DHxP	MHxP	Spot urine	Spot urine	0.1		2.1		0.07	0.07				0.05		0.05			not shown	0.12									0.14	0.12				0.12
1966	54	Li AJ et al., 2019	https://doi.org/10.1016/j.envint.2019.01.082	Saudi Arabia	Jeddah	Asia		May 2015- May 2016	2016	Adults, controls (28-68 y; N=47)	adults	47	Both	3	DiPrP	MiPrP	Spot urine	Spot urine	0.5		0		<LOQ	<LOQ				0.25		0.25			not shown	<LOQ									-	-				-
1967	54	Li AJ et al., 2019	https://doi.org/10.1016/j.envint.2019.01.082	Saudi Arabia	Jeddah	Asia		May 2015- May 2016	2016	Adults, controls (28-68 y; N=47)	adults	47	Both	8	DCHP	MCHP	Spot urine	Spot urine	0.1		0		<LOQ	<LOQ				0.05		0.05			not shown	<LOQ									-	-				-
1968	54	Li AJ et al., 2019	https://doi.org/10.1016/j.envint.2019.01.082	Saudi Arabia	Jeddah	Asia		May 2015- May 2016	2016	Adults, controls (28-68 y; N=47)	adults	47	Both	14	DnHpP	MnHpP	Spot urine	Spot urine	0.05		0		<LOQ	<LOQ				0.025		0.025			not shown	<LOQ									-	-				-
1969	54	Li AJ et al., 2019	https://doi.org/10.1016/j.envint.2019.01.082	Saudi Arabia	Jeddah	Asia		May 2015- May 2016	2016	Adults, controls (28-68 y; N=47)	adults	47	Both	17	DINP	MINP	Spot urine	Spot urine	0.2		0		<LOQ	<LOQ				0.1		0.1			not shown	<LOQ									0.29	0.23				0.23
1975	56	Asimakopoulos et al., 2016	http://dx.doi.org/10.1016/j.envres.2015.11.029	Saudi Arabia	Jeddah	Asia		May-June 2014	2014	General population (1-87 y, median value of 35 years; N=130)	adults	130	Both	1	DMP	MMP	Spot urine	Spot urine				100		8.65	14.4	16.0312	257	8.65	8.65				48			12.3	18.1	19.105	365	12.3				6.32	9.66	16.5227	273	6.32
1976	56	Asimakopoulos et al., 2016	http://dx.doi.org/10.1016/j.envres.2015.11.029	Saudi Arabia	Jeddah	Asia		May-June 2014	2014	General population (1-87 y, median value of 35 years; N=130)	adults	130	Both	2	DEP	MEP	Spot urine	Spot urine				100		47.5	261	659.933	435511	47.5	47.5				1654			64.7	337	966.44	934007	64.7				28.7	109	207.649	43118	28.7
1977	56	Asimakopoulos et al., 2016	http://dx.doi.org/10.1016/j.envres.2015.11.029	Saudi Arabia	Jeddah	Asia		May-June 2014	2014	General population (1-87 y, median value of 35 years; N=130)	adults	130	Both	19	Several	MCPP	Spot urine	Spot urine				99.2		9.7	34.6	80.7713	6524	9.7	9.7				126			12.2	49	128.363	16477	12.2				6.63	30.7	135.277	18300	6.63
1978	56	Asimakopoulos et al., 2016	http://dx.doi.org/10.1016/j.envres.2015.11.029	Saudi Arabia	Jeddah	Asia		May-June 2014	2014	General population (1-87 y, median value of 35 years; N=130)	adults	130	Both	5	DiBP	MiBP	Spot urine	Spot urine				100		32.9	46	45.5851	2078	32.9	32.9				121			44.2	63.9	106.226	11284	44.2				19.6	25.8	22.7816	519	19.6
1979	56	Asimakopoulos et al., 2016	http://dx.doi.org/10.1016/j.envres.2015.11.029	Saudi Arabia	Jeddah	Asia		May-June 2014	2014	General population (1-87 y, median value of 35 years; N=130)	adults	130	Both	6	DnBP	MnBP	Spot urine	Spot urine				100		38.5	66.4	72.4017	5242	38.5	38.5				220			53.2	89.7	147.034	21619	53.2				26	37.4	35.9166	1290	26
1980	56	Asimakopoulos et al., 2016	http://dx.doi.org/10.1016/j.envres.2015.11.029	Saudi Arabia	Jeddah	Asia		May-June 2014	2014	General population (1-87 y, median value of 35 years; N=130)	adults	130	Both	12	DEHP	5cx-MEPP	Spot urine	Spot urine				100		27.2	71.4	179.9	32364	27.2	27.2				248			32.3	291	2238.7	5011781	32.3				14.7	106	376.169	141503	14.7
1981	56	Asimakopoulos et al., 2016	http://dx.doi.org/10.1016/j.envres.2015.11.029	Saudi Arabia	Jeddah	Asia		May-June 2014	2014	General population (1-87 y, median value of 35 years; N=130)	adults	130	Both	12	DEHP	MCMHP	Spot urine	Spot urine				100		26.4	60.4	158.338	25071	26.4	26.4				164			33.1	79.6	175.625	30844	33.1				15.3	88.8	452.765	204996	15.3
1982	56	Asimakopoulos et al., 2016	http://dx.doi.org/10.1016/j.envres.2015.11.029	Saudi Arabia	Jeddah	Asia		May-June 2014	2014	General population (1-87 y, median value of 35 years; N=130)	adults	130	Both	12	DEHP	5OH-MEHP	Spot urine	Spot urine				100		14.5	29.9	53.9166	2907	14.5	14.5				112			16.9	79	423.953	179736	16.9				8.07	46.5	196.066	38442	8.07
1983	56	Asimakopoulos et al., 2016	http://dx.doi.org/10.1016/j.envres.2015.11.029	Saudi Arabia	Jeddah	Asia		May-June 2014	2014	General population (1-87 y, median value of 35 years; N=130)	adults	130	Both	12	DEHP	5oxo-MEHP	Spot urine	Spot urine				100		11.7	42.8	193.489	37438	11.7	11.7				110			13.7	105	608.591	370383	13.7				6.06	173	1577.18	2487494	6.06
1984	56	Asimakopoulos et al., 2016	http://dx.doi.org/10.1016/j.envres.2015.11.029	Saudi Arabia	Jeddah	Asia		May-June 2014	2014	General population (1-87 y, median value of 35 years; N=130)	adults	130	Both	7	BBP	MBzP	Spot urine	Spot urine				66.2		0.88	3.28	12.083	146	0.88	0.88				8.69			0.99	5.07	20.9284	438	0.99				0.47	4.76	29.7153	883	0.47
1985	56	Asimakopoulos et al., 2016	http://dx.doi.org/10.1016/j.envres.2015.11.029	Saudi Arabia	Jeddah	Asia		May-June 2014	2014	General population (1-87 y, median value of 35 years; N=130)	adults	130	Both	17	DINP	MINP	Spot urine	Spot urine				60		1.99	9.81	22.2935	497	1.99	1.99				43.7			2.82	10.7	22.8473	522	2.82				1.49	8.05	33.6898	1135	1.49
1986	56	Asimakopoulos et al., 2016	http://dx.doi.org/10.1016/j.envres.2015.11.029	Saudi Arabia	Jeddah	Asia		May-June 2014	2014	General population (1-87 y, median value of 35 years; N=130)	adults	130	Both	8	DCHP	MCHP	Spot urine	Spot urine		0.066		26.2		<LOD	0.11	0.4	0.16	0.033		0.033			0.37			<LOD	0.14	0.574456	0.33	<LOD				<LOD	0.14	0.632456	0.4	<LOD
1987	56	Asimakopoulos et al., 2016	http://dx.doi.org/10.1016/j.envres.2015.11.029	Saudi Arabia	Jeddah	Asia		May-June 2014	2014	General population (1-87 y, median value of 35 years; N=130)	adults	130	Both	12	DEHP	MEHP	Spot urine	Spot urine		23.1		11.6		<LOD	15.4	69.8212	4875	11.55		11.55			27.6			<LOD	47.1	357.446	127768	<LOD				<LOD	16.7	68.6222	4709	<LOD
1988	56	Asimakopoulos et al., 2016	http://dx.doi.org/10.1016/j.envres.2015.11.029	Saudi Arabia	Jeddah	Asia		May-June 2014	2014	General population (1-87 y, median value of 35 years; N=130)	adults	130	Both	15	DOP	MOP	Spot urine	Spot urine		0.84		12.3		<LOD	0.61	2.95804	8.75	0.42		0.42			2.11			<LOD	0.81	3.79473	14.4	<LOD				<LOD	1.71	16.2788	265	<LOD
1989	56	Asimakopoulos et al., 2016	http://dx.doi.org/10.1016/j.envres.2015.11.029	Saudi Arabia	Jeddah	Asia		May-June 2014	2014	General population (1-87 y, median value of 35 years; N=130)	adults	130	Both	18	DIDP	MIDP	Spot urine	Spot urine		0.31		14.6		<LOD	0.32	1.5748	2.48	0.155		0.155			0.92			<LOD	0.57	2.83196	8.02	<LOD				<LOD	0.38	2.46779	6.09	<LOD
1990	56	Asimakopoulos et al., 2016	http://dx.doi.org/10.1016/j.envres.2015.11.029	Saudi Arabia	Jeddah	Asia		May-June 2014	2014	General population (1-87 y, median value of 35 years; N=130)	adults	130	Both	11	DHxP	MHxP	Spot urine	Spot urine		0.05		12.3		<LOD	0.1	0.830662	0.69	0.025		0.025			0.15			<LOD	0.16	1.41421	2	<LOD				<LOD	0.23	2.13542	4.56	<LOD
1991	56	Asimakopoulos et al., 2016	http://dx.doi.org/10.1016/j.envres.2015.11.029	Saudi Arabia	Jeddah	Asia		May-June 2014	2014	General population (1-87 y, median value of 35 years; N=130)	adults	130	Both	14	DnHpP	MnHpP	Spot urine	Spot urine		0.15		3.1		<LOD	0.011	0.0707107	0.005	0.075		0.075			0.079			<LOD	0.011	0.0632456	0.004	<LOD				<LOD	0.022	0.207364	0.043	<LOD
2164	70	Lee I. et al., 2019_Saudi Arabia	https://doi.org/10.1016/j.scitotenv.2018.11.025	Saudi Arabia	Riyadh city	Asia		March-May 2017	2017	Children (3-9 y; N=109)	children	109	Both	1	DMP	MMP	samples collected during the early morning (unclear if it was the first void)	Morning urine				99.1	12.7	14				14	14				43
2165	70	Lee I. et al., 2019_Saudi Arabia	https://doi.org/10.1016/j.scitotenv.2018.11.025	Saudi Arabia	Riyadh city	Asia		March-May 2017	2017	Children (3-9 y; N=109)	children	109	Both	2	DEP	MEP	samples collected during the early morning (unclear if it was the first void)	Morning urine				100	277.5	259				259	259				1290
2166	70	Lee I. et al., 2019_Saudi Arabia	https://doi.org/10.1016/j.scitotenv.2018.11.025	Saudi Arabia	Riyadh city	Asia		March-May 2017	2017	Children (3-9 y; N=109)	children	109	Both	5	DiBP	MiBP	samples collected during the early morning (unclear if it was the first void)	Morning urine				100	146.6	155				155	155				777
2167	70	Lee I. et al., 2019_Saudi Arabia	https://doi.org/10.1016/j.scitotenv.2018.11.025	Saudi Arabia	Riyadh city	Asia		March-May 2017	2017	Children (3-9 y; N=109)	children	109	Both	6	DnBP	MnBP	samples collected during the early morning (unclear if it was the first void)	Morning urine				99.1	155.7	179				179	179				859.4
2168	70	Lee I. et al., 2019_Saudi Arabia	https://doi.org/10.1016/j.scitotenv.2018.11.025	Saudi Arabia	Riyadh city	Asia		March-May 2017	2017	Children (3-9 y; N=109)	children	109	Both	10	DnPeP	MnPeP	samples collected during the early morning (unclear if it was the first void)	Morning urine		0.5		5.5	-	<LOD				0.25		0.25			0.5
2169	70	Lee I. et al., 2019_Saudi Arabia	https://doi.org/10.1016/j.scitotenv.2018.11.025	Saudi Arabia	Riyadh city	Asia		March-May 2017	2017	Children (3-9 y; N=109)	children	109	Both	3	DiPrP	MiPrP	samples collected during the early morning (unclear if it was the first void)	Morning urine		0.38		26.6	-	<LOD				0.19		0.19			0.8
2170	70	Lee I. et al., 2019_Saudi Arabia	https://doi.org/10.1016/j.scitotenv.2018.11.025	Saudi Arabia	Riyadh city	Asia		March-May 2017	2017	Children (3-9 y; N=109)	children	109	Both	7	BBP	MBzP	samples collected during the early morning (unclear if it was the first void)	Morning urine				97.2	4.4	4.1				4.1	4.1				29.4
2171	70	Lee I. et al., 2019_Saudi Arabia	https://doi.org/10.1016/j.scitotenv.2018.11.025	Saudi Arabia	Riyadh city	Asia		March-May 2017	2017	Children (3-9 y; N=109)	children	109	Both	8	DCHP	MCHP	samples collected during the early morning (unclear if it was the first void)	Morning urine				79.8	0.8	0.6				0.6	0.6				2.6
2172	70	Lee I. et al., 2019_Saudi Arabia	https://doi.org/10.1016/j.scitotenv.2018.11.025	Saudi Arabia	Riyadh city	Asia		March-May 2017	2017	Children (3-9 y; N=109)	children	109	Both	11	DHxP	MHxP	samples collected during the early morning (unclear if it was the first void)	Morning urine		0.2		39.4	-	<LOD				0.1		0.1			0.6
2173	70	Lee I. et al., 2019_Saudi Arabia	https://doi.org/10.1016/j.scitotenv.2018.11.025	Saudi Arabia	Riyadh city	Asia		March-May 2017	2017	Children (3-9 y; N=109)	children	109	Both	15	DOP	MOP	samples collected during the early morning (unclear if it was the first void)	Morning urine		0.67		0	-	<LOD				0.335		0.335			<LOD
2174	70	Lee I. et al., 2019_Saudi Arabia	https://doi.org/10.1016/j.scitotenv.2018.11.025	Saudi Arabia	Riyadh city	Asia		March-May 2017	2017	Children (3-9 y; N=109)	children	109	Both	19	Several	MCPP	samples collected during the early morning (unclear if it was the first void)	Morning urine				100	20.9	22				22	22				121.4
2175	70	Lee I. et al., 2019_Saudi Arabia	https://doi.org/10.1016/j.scitotenv.2018.11.025	Saudi Arabia	Riyadh city	Asia		March-May 2017	2017	Children (3-9 y; N=109)	children	109	Both	12	DEHP	MEHP	samples collected during the early morning (unclear if it was the first void)	Morning urine				88.1	7.8	8.9				8.9	8.9				53.5
2176	70	Lee I. et al., 2019_Saudi Arabia	https://doi.org/10.1016/j.scitotenv.2018.11.025	Saudi Arabia	Riyadh city	Asia		March-May 2017	2017	Children (3-9 y; N=109)	children	109	Both	12	DEHP	MCMHP	samples collected during the early morning (unclear if it was the first void)	Morning urine				100	47.2	52				52	52				149.8
2177	70	Lee I. et al., 2019_Saudi Arabia	https://doi.org/10.1016/j.scitotenv.2018.11.025	Saudi Arabia	Riyadh city	Asia		March-May 2017	2017	Children (3-9 y; N=109)	children	109	Both	12	DEHP	5cx-MEPP	samples collected during the early morning (unclear if it was the first void)	Morning urine				100	83.6	87.4				87.4	87.4				260.4
2178	70	Lee I. et al., 2019_Saudi Arabia	https://doi.org/10.1016/j.scitotenv.2018.11.025	Saudi Arabia	Riyadh city	Asia		March-May 2017	2017	Children (3-9 y; N=109)	children	109	Both	12	DEHP	5OH-MEHP	samples collected during the early morning (unclear if it was the first void)	Morning urine				100	71.9	75				75	75				248.6
2179	70	Lee I. et al., 2019_Saudi Arabia	https://doi.org/10.1016/j.scitotenv.2018.11.025	Saudi Arabia	Riyadh city	Asia		March-May 2017	2017	Children (3-9 y; N=109)	children	109	Both	12	DEHP	5oxo-MEHP	samples collected during the early morning (unclear if it was the first void)	Morning urine				100	39.4	41.3				41.3	41.3				133.4
2180	70	Lee I. et al., 2019_Saudi Arabia	https://doi.org/10.1016/j.scitotenv.2018.11.025	Saudi Arabia	Riyadh city	Asia		March-May 2017	2017	Children (3-9 y; N=109)	children	109	Both	17	DINP	MINP	samples collected during the early morning (unclear if it was the first void)	Morning urine		0.22		14.7	-	<LOD				0.11		0.11			0.71
2181	70	Lee I. et al., 2019_Saudi Arabia	https://doi.org/10.1016/j.scitotenv.2018.11.025	Saudi Arabia	Riyadh city	Asia		March-May 2017	2017	Children (3-9 y; N=109)	children	109	Both	18	DIDP	MIDP	samples collected during the early morning (unclear if it was the first void)	Morning urine				98.2	2.2	2.1				2.1	2.1				7.9
324	6	Choi et al., 2017	http://dx.doi.org/10.1016/j.ijheh.2016.10.002	South Korea	Several locations in South Korea	Asia	KoNEHS 2012–2014	June 2012 - May 2014	2013	Adults (> 19 y; N=6470)	adults	6470	Both	12	DEHP	5cx-MEPP	Spot urine	Spot urine				99.95	20.1	20.9				20.9	20.9				70.2										28	27.4				27.4
322	6	Choi et al., 2017; Park et al., 2019	http://dx.doi.org/10.1016/j.ijheh.2016.10.002; https://doi.org/10.1016/j.ijheh.2019.02.003	South Korea	Several locations in South Korea	Asia	KoNEHS 2012–2014	June 2012 - May 2014	2013	Adults (> 19 y; N=6470)	adults	6470	Both	12	DEHP	5oxo-MEHP	Spot urine	Spot urine				99.84	12.1	13				13	13				47.9										16.8	16.6				16.6
323	6	Choi et al., 2017; Park et al., 2019	http://dx.doi.org/10.1016/j.ijheh.2016.10.002; https://doi.org/10.1016/j.ijheh.2019.02.003	South Korea	Several locations in South Korea	Asia	KoNEHS 2012–2014	June 2012 - May 2014	2013	Adults (> 19 y; N=6470)	adults	6470	Both	12	DEHP	5OH-MEHP	Spot urine	Spot urine				99.86	17.5	18.7				18.7	18.7				71.7										24.3	23.9				23.9
325	6	Choi et al., 2017; Park et al., 2019	http://dx.doi.org/10.1016/j.ijheh.2016.10.002; https://doi.org/10.1016/j.ijheh.2019.02.003	South Korea	Several locations in South Korea	Asia	KoNEHS 2012–2014	June 2012 - May 2014	2013	Adults (> 19 y; N=6470)	adults	6470	Both	7	BBP	MBzP	Spot urine	Spot urine				97.68	2.82	2.8				2.8	2.8				19.3										3.82	3.63				3.63
326	6	Choi et al., 2017; Park et al., 2019	http://dx.doi.org/10.1016/j.ijheh.2016.10.002; https://doi.org/10.1016/j.ijheh.2019.02.003	South Korea	Several locations in South Korea	Asia	KoNEHS 2012–2014	June 2012 - May 2014	2013	Adults (> 19 y; N=6470)	adults	6470	Both	6	DnBP	MnBP	Spot urine	Spot urine				99.73	23.6	24.9				24.9	24.9				106										32.5	31.6				31.6
2542	6	Lim S., 2020	https://doi.org/10.1016/j.scitotenv.2020.140640	South Korea	Several locations in South Korea	Asia	KoNEHS	Aug. 2015 - Jul. 2017_KoNEHS study	2016	Children (6-11 y; N=839)	children	839	Both	12	DEHP	5OH-MEHP	spot urine	Spot urine						30.2				30.2	30.2		48.9					30.8				30.8
2543	6	Lim S., 2020	https://doi.org/10.1016/j.scitotenv.2020.140640	South Korea	Several locations in South Korea	Asia	KoNEHS	Aug. 2015 - Jul. 2017_KoNEHS study	2016	Children (6-11 y; N=839)	children	839	Both	12	DEHP	5oxo-MEHP	spot urine	Spot urine						19.7				19.7	19.7		32.1					19.7				19.7
2544	6	Lim S., 2020	https://doi.org/10.1016/j.scitotenv.2020.140640	South Korea	Several locations in South Korea	Asia	KoNEHS	Aug. 2015 - Jul. 2017_KoNEHS study	2016	Children (6-11 y; N=839)	children	839	Both	12	DEHP	5cx-MEPP	spot urine	Spot urine						44.9				44.9	44.9		73.5					45.4				45.4
2545	6	Lim S., 2020	https://doi.org/10.1016/j.scitotenv.2020.140640	South Korea	Several locations in South Korea	Asia	KoNEHS	Aug. 2015 - Jul. 2017_KoNEHS study	2016	Children (6-11 y; N=839)	children	839	Both	6	DnBP	MnBP	spot urine	Spot urine						45				45	45		70					45.3				45.3
2546	6	Lim S., 2020	https://doi.org/10.1016/j.scitotenv.2020.140640	South Korea	Several locations in South Korea	Asia	KoNEHS	Aug. 2015 - Jul. 2017_KoNEHS study	2016	Children (6-11 y; N=839)	children	839	Both	7	BBP	MBzP	spot urine	Spot urine						3.3				3.3	3.3		7.6					3.2				3.2
2547	6	Lim S., 2020	https://doi.org/10.1016/j.scitotenv.2020.140640	South Korea	Several locations in South Korea	Asia	KoNEHS	Aug. 2015 - Jul. 2017_KoNEHS study	2016	Children (6-11 y; N=839)	children	839	Both	17	DINP	cx-MINP	spot urine	Spot urine						2.1				2.1	2.1		3.8					2.2				2.2
2548	6	Lim S., 2020	https://doi.org/10.1016/j.scitotenv.2020.140640	South Korea	Several locations in South Korea	Asia	KoNEHS	Aug. 2015 - Jul. 2017_KoNEHS study	2016	Children (6-11 y; N=839)	children	839	Both	18	DIDP	cx-MIDP	spot urine	Spot urine						0.5				0.5	0.5		0.7					0.5				0.5
2549	6	Lim S., 2020	https://doi.org/10.1016/j.scitotenv.2020.140640	South Korea	Several locations in South Korea	Asia	KoNEHS	Aug. 2015 - Jul. 2017_KoNEHS study	2016	Children (6-11 y; N=839)	children	839	Both	19	Several	MCPP	spot urine	Spot urine						1.4				1.4	1.4		2.1					1.6				1.6
2550	6	Lim S., 2020	https://doi.org/10.1016/j.scitotenv.2020.140640	South Korea	Several locations in South Korea	Asia	KoNEHS	Aug. 2015 - Jul. 2017_KoNEHS study	2016	Teenagers (12-17 y; N=807)	teenagers	807	Both	12	DEHP	5OH-MEHP	spot urine	Spot urine						14.8				14.8	14.8		24.4					16.8				16.8
2551	6	Lim S., 2020	https://doi.org/10.1016/j.scitotenv.2020.140640	South Korea	Several locations in South Korea	Asia	KoNEHS	Aug. 2015 - Jul. 2017_KoNEHS study	2016	Teenagers (12-17 y; N=807)	teenagers	807	Both	12	DEHP	5oxo-MEHP	spot urine	Spot urine						9.9				9.9	9.9		16.8					12.1				12.1
2552	6	Lim S., 2020	https://doi.org/10.1016/j.scitotenv.2020.140640	South Korea	Several locations in South Korea	Asia	KoNEHS	Aug. 2015 - Jul. 2017_KoNEHS study	2016	Teenagers (12-17 y; N=807)	teenagers	807	Both	12	DEHP	5cx-MEPP	spot urine	Spot urine						28.7				28.7	28.7		44.7					32.5				32.5
2553	6	Lim S., 2020	https://doi.org/10.1016/j.scitotenv.2020.140640	South Korea	Several locations in South Korea	Asia	KoNEHS	Aug. 2015 - Jul. 2017_KoNEHS study	2016	Teenagers (12-17 y; N=807)	teenagers	807	Both	6	DnBP	MnBP	spot urine	Spot urine						34.3				34.3	34.3		71					42.5				42.5
2554	6	Lim S., 2020	https://doi.org/10.1016/j.scitotenv.2020.140640	South Korea	Several locations in South Korea	Asia	KoNEHS	Aug. 2015 - Jul. 2017_KoNEHS study	2016	Teenagers (12-17 y; N=807)	teenagers	807	Both	7	BBP	MBzP	spot urine	Spot urine						2.8				2.8	2.8		6.3					3.5				3.5
2555	6	Lim S., 2020	https://doi.org/10.1016/j.scitotenv.2020.140640	South Korea	Several locations in South Korea	Asia	KoNEHS	Aug. 2015 - Jul. 2017_KoNEHS study	2016	Teenagers (12-17 y; N=807)	teenagers	807	Both	17	DINP	cx-MINP	spot urine	Spot urine						1.7				1.7	1.7		2.8					2.1				2.1
2556	6	Lim S., 2020	https://doi.org/10.1016/j.scitotenv.2020.140640	South Korea	Several locations in South Korea	Asia	KoNEHS	Aug. 2015 - Jul. 2017_KoNEHS study	2016	Teenagers (12-17 y; N=807)	teenagers	807	Both	18	DIDP	cx-MIDP	spot urine	Spot urine						0.5				0.5	0.5		0.6					0.5				0.5
2557	6	Lim S., 2020	https://doi.org/10.1016/j.scitotenv.2020.140640	South Korea	Several locations in South Korea	Asia	KoNEHS	Aug. 2015 - Jul. 2017_KoNEHS study	2016	Teenagers (12-17 y; N=807)	teenagers	807	Both	19	Several	MCPP	spot urine	Spot urine						1.4				1.4	1.4		2					1.7				1.7
2558	6	Lim S., 2020	https://doi.org/10.1016/j.scitotenv.2020.140640	South Korea	Several locations in South Korea	Asia	KoNEHS	Aug. 2015 - Jul. 2017_KoNEHS study	2016	Adults (19-86 y; N=3759)	adults	3759	Both	12	DEHP	5OH-MEHP	spot urine	Spot urine						14.3				14.3	14.3		27.4					14.8				14.8
2559	6	Lim S., 2020	https://doi.org/10.1016/j.scitotenv.2020.140640	South Korea	Several locations in South Korea	Asia	KoNEHS	Aug. 2015 - Jul. 2017_KoNEHS study	2016	Adults (19-86 y; N=3759)	adults	3759	Both	12	DEHP	5oxo-MEHP	spot urine	Spot urine						11				11	11		21.6					11.3				11.3
2560	6	Lim S., 2020	https://doi.org/10.1016/j.scitotenv.2020.140640	South Korea	Several locations in South Korea	Asia	KoNEHS	Aug. 2015 - Jul. 2017_KoNEHS study	2016	Adults (19-86 y; N=3759)	adults	3759	Both	12	DEHP	5cx-MEPP	spot urine	Spot urine						21.6				21.6	21.6		44.5					23.9				23.9
2561	6	Lim S., 2020	https://doi.org/10.1016/j.scitotenv.2020.140640	South Korea	Several locations in South Korea	Asia	KoNEHS	Aug. 2015 - Jul. 2017_KoNEHS study	2016	Adults (19-86 y; N=3759)	adults	3759	Both	6	DnBP	MnBP	spot urine	Spot urine						25.4				25.4	25.4		52.3					29.7				29.7
2562	6	Lim S., 2020	https://doi.org/10.1016/j.scitotenv.2020.140640	South Korea	Several locations in South Korea	Asia	KoNEHS	Aug. 2015 - Jul. 2017_KoNEHS study	2016	Adults (19-86 y; N=3759)	adults	3759	Both	7	BBP	MBzP	spot urine	Spot urine						2.1				2.1	2.1		4.7					2.3				2.3
2563	6	Lim S., 2020	https://doi.org/10.1016/j.scitotenv.2020.140640	South Korea	Several locations in South Korea	Asia	KoNEHS	Aug. 2015 - Jul. 2017_KoNEHS study	2016	Adults (19-86 y; N=3759)	adults	3759	Both	17	DINP	cx-MINP	spot urine	Spot urine						1				1	1		1.7					1.2				1.2
2564	6	Lim S., 2020	https://doi.org/10.1016/j.scitotenv.2020.140640	South Korea	Several locations in South Korea	Asia	KoNEHS	Aug. 2015 - Jul. 2017_KoNEHS study	2016	Adults (19-86 y; N=3759)	adults	3759	Both	18	DIDP	cx-MIDP	spot urine	Spot urine						0.5				0.5	0.5		0.7					0.5				0.5
2565	6	Lim S., 2020	https://doi.org/10.1016/j.scitotenv.2020.140640	South Korea	Several locations in South Korea	Asia	KoNEHS	Aug. 2015 - Jul. 2017_KoNEHS study	2016	Adults (19-86 y; N=3759)	adults	3759	Both	19	Several	MCPP	spot urine	Spot urine						1				1	1		1.6					1.2				1.2
328	6	Park et al., 2016	http://dx.doi.org/10.1016/j.ijheh.2016.04.001	South Korea	Several locations in South Korea	Asia	KoNEHS 2009-2011	2009-2011_KoNEHS	2010	Adults (> 19 y; N=6274)	adults	6274	Both	12	DEHP	5oxo-MEHP	Spot urine	Spot urine				99	15.5	16.5				16.5	16.5				57.8
329	6	Park et al., 2016	http://dx.doi.org/10.1016/j.ijheh.2016.04.001	South Korea	Several locations in South Korea	Asia	KoNEHS 2009-2011	2009-2011_KoNEHS	2010	Adults (> 19 y; N=6274)	adults	6274	Both	12	DEHP	5OH-MEHP	Spot urine	Spot urine				99	20.6	21.6				21.6	21.6				77.3
330	6	Park et al., 2016	http://dx.doi.org/10.1016/j.ijheh.2016.04.001	South Korea	Several locations in South Korea	Asia	KoNEHS 2009-2011	2009-2011_KoNEHS	2010	Adults (> 19 y; N=6274)	adults	6274	Both	6	DnBP	MnBP	Spot urine	Spot urine				99	44.7	46				46	46				208
1082	29	Kang et al. (2019)	https://doi.org/10.1016/j.scitotenv.2019.06.125; https://doi.org/10.1016/j.envint.2019.01.028	South Korea	Several locations in South Korea	Asia		2015–2016	2016	Women (N=459 in Lee et al., 2019; N=441 in Kang et al., 2019; same population in both studies; 20–48 years-old)	adults	450	Female	12	DEHP	MEHP	Spot urine, after >8 h of fasting	Spot urine	0.03			40.1		<LOD				0.015		0.015	1.4
1088	29	Lee I. et al. (2019)	https://doi.org/10.1016/j.scitotenv.2019.06.125; https://doi.org/10.1016/j.envint.2019.01.028	South Korea	Several locations in South Korea	Asia		2015–2016	2016	Women (N=459 in Lee et al., 2019; N=441 in Kang et al., 2019; same population in both studies; 20–48 years-old)	adults	450	Female	18	DIDP	MIDP	Spot urine, after >8 h of fasting	Spot urine	0.03			8.9		<LOD				0.015		0.015	<LOD
1071	29	Lee I. et al., 2019; Kang et al. (2019)	https://doi.org/10.1016/j.scitotenv.2019.06.125; https://doi.org/10.1016/j.envint.2019.01.028	South Korea	Several locations in South Korea	Asia		2015–2016	2016	Women (N=459 in Lee et al., 2019; N=441 in Kang et al., 2019; same population in both studies; 20–48 years-old)	adults	450	Female	1	DMP	MMP	Spot urine, after >8 h of fasting	Spot urine	0.03			98.7		1.69				1.69	1.69		3.51
1072	29	Lee I. et al., 2019; Kang et al. (2019)	https://doi.org/10.1016/j.scitotenv.2019.06.125; https://doi.org/10.1016/j.envint.2019.01.028	South Korea	Several locations in South Korea	Asia		2015–2016	2016	Women (N=459 in Lee et al., 2019; N=441 in Kang et al., 2019; same population in both studies; 20–48 years-old)	adults	450	Female	2	DEP	MEP	Spot urine, after >8 h of fasting	Spot urine	0.03			100		5.78				5.78	5.78		15.53
1073	29	Lee I. et al., 2019; Kang et al. (2019)	https://doi.org/10.1016/j.scitotenv.2019.06.125; https://doi.org/10.1016/j.envint.2019.01.028	South Korea	Several locations in South Korea	Asia		2015–2016	2016	Women (N=459 in Lee et al., 2019; N=441 in Kang et al., 2019; same population in both studies; 20–48 years-old)	adults	450	Female	3	DiPrP	MiPrP	Spot urine, after >8 h of fasting	Spot urine	0.03			14.6		<LOD				0.015		0.015	<LOD
1074	29	Lee I. et al., 2019; Kang et al. (2019)	https://doi.org/10.1016/j.scitotenv.2019.06.125; https://doi.org/10.1016/j.envint.2019.01.028	South Korea	Several locations in South Korea	Asia		2015–2016	2016	Women (N=459 in Lee et al., 2019; N=441 in Kang et al., 2019; same population in both studies; 20–48 years-old)	adults	450	Female	6	DnBP	MnBP	Spot urine, after >8 h of fasting	Spot urine	0.03			98.9		4.91				4.91	4.91		7.66
1075	29	Lee I. et al., 2019; Kang et al. (2019)	https://doi.org/10.1016/j.scitotenv.2019.06.125; https://doi.org/10.1016/j.envint.2019.01.028	South Korea	Several locations in South Korea	Asia		2015–2016	2016	Women (N=459 in Lee et al., 2019; N=441 in Kang et al., 2019; same population in both studies; 20–48 years-old)	adults	450	Female	5	DiBP	MiBP	Spot urine, after >8 h of fasting	Spot urine	0.03			94.6		2.07				2.07	2.07		3.69
1076	29	Lee I. et al., 2019; Kang et al. (2019)	https://doi.org/10.1016/j.scitotenv.2019.06.125; https://doi.org/10.1016/j.envint.2019.01.028	South Korea	Several locations in South Korea	Asia		2015–2016	2016	Women (N=459 in Lee et al., 2019; N=441 in Kang et al., 2019; same population in both studies; 20–48 years-old)	adults	450	Female	10	DnPeP	MnPeP	Spot urine, after >8 h of fasting	Spot urine	0.03			6.8		<LOD				0.015		0.015	<LOD
1077	29	Lee I. et al., 2019; Kang et al. (2019)	https://doi.org/10.1016/j.scitotenv.2019.06.125; https://doi.org/10.1016/j.envint.2019.01.028	South Korea	Several locations in South Korea	Asia		2015–2016	2016	Women (N=459 in Lee et al., 2019; N=441 in Kang et al., 2019; same population in both studies; 20–48 years-old)	adults	450	Female	8	DCHP	MCHP	Spot urine, after >8 h of fasting	Spot urine	0.03			2.6		<LOD				0.015		0.015	<LOD
1078	29	Lee I. et al., 2019; Kang et al. (2019)	https://doi.org/10.1016/j.scitotenv.2019.06.125; https://doi.org/10.1016/j.envint.2019.01.028	South Korea	Several locations in South Korea	Asia		2015–2016	2016	Women (N=459 in Lee et al., 2019; N=441 in Kang et al., 2019; same population in both studies; 20–48 years-old)	adults	450	Female	11	DHxP	MHxP	Spot urine, after >8 h of fasting	Spot urine	0.03			33.1		<LOD				0.015		0.015	0.08
1079	29	Lee I. et al., 2019; Kang et al. (2019)	https://doi.org/10.1016/j.scitotenv.2019.06.125; https://doi.org/10.1016/j.envint.2019.01.028	South Korea	Several locations in South Korea	Asia		2015–2016	2016	Women (N=459 in Lee et al., 2019; N=441 in Kang et al., 2019; same population in both studies; 20–48 years-old)	adults	450	Female	7	BBP	MBzP	Spot urine, after >8 h of fasting	Spot urine	0.03			97.6		0.5				0.5	0.5		0.96
1080	29	Lee I. et al., 2019; Kang et al. (2019)	https://doi.org/10.1016/j.scitotenv.2019.06.125; https://doi.org/10.1016/j.envint.2019.01.028	South Korea	Several locations in South Korea	Asia		2015–2016	2016	Women (N=459 in Lee et al., 2019; N=441 in Kang et al., 2019; same population in both studies; 20–48 years-old)	adults	450	Female	19	Several	MCPP	Spot urine, after >8 h of fasting	Spot urine	0.03			46.6		<LOD				0.015		0.015	0.66
1081	29	Lee I. et al., 2019; Kang et al. (2019)	https://doi.org/10.1016/j.scitotenv.2019.06.125; https://doi.org/10.1016/j.envint.2019.01.028	South Korea	Several locations in South Korea	Asia		2015–2016	2016	Women (N=459 in Lee et al., 2019; N=441 in Kang et al., 2019; same population in both studies; 20–48 years-old)	adults	450	Female	15	DOP	MOP	Spot urine, after >8 h of fasting	Spot urine	0.03			25.9		<LOD				0.015		0.015	0.08
1083	29	Lee I. et al., 2019; Kang et al. (2019)	https://doi.org/10.1016/j.scitotenv.2019.06.125; https://doi.org/10.1016/j.envint.2019.01.028	South Korea	Several locations in South Korea	Asia		2015–2016	2016	Women (N=459 in Lee et al., 2019; N=441 in Kang et al., 2019; same population in both studies; 20–48 years-old)	adults	450	Female	12	DEHP	5cx-MEPP	Spot urine, after >8 h of fasting	Spot urine	0.03			100		11.33				11.33	11.33		19.59
1084	29	Lee I. et al., 2019; Kang et al. (2019)	https://doi.org/10.1016/j.scitotenv.2019.06.125; https://doi.org/10.1016/j.envint.2019.01.028	South Korea	Several locations in South Korea	Asia		2015–2016	2016	Women (N=459 in Lee et al., 2019; N=441 in Kang et al., 2019; same population in both studies; 20–48 years-old)	adults	450	Female	12	DEHP	5OH-MEHP	Spot urine, after >8 h of fasting	Spot urine	0.03			99.6		2.53				2.53	2.53		4.06
1085	29	Lee I. et al., 2019; Kang et al. (2019)	https://doi.org/10.1016/j.scitotenv.2019.06.125; https://doi.org/10.1016/j.envint.2019.01.028	South Korea	Several locations in South Korea	Asia		2015–2016	2016	Women (N=459 in Lee et al., 2019; N=441 in Kang et al., 2019; same population in both studies; 20–48 years-old)	adults	450	Female	12	DEHP	5oxo-MEHP	Spot urine, after >8 h of fasting	Spot urine	0.03			99.3		1.27				1.27	1.27		2.06
1086	29	Lee I. et al., 2019; Kang et al. (2019)	https://doi.org/10.1016/j.scitotenv.2019.06.125; https://doi.org/10.1016/j.envint.2019.01.028	South Korea	Several locations in South Korea	Asia		2015–2016	2016	Women (N=459 in Lee et al., 2019; N=441 in Kang et al., 2019; same population in both studies; 20–48 years-old)	adults	450	Female	12	DEHP	MCMHP	Spot urine, after >8 h of fasting	Spot urine	0.03			99.8		3.91				3.91	3.91		6.84
1087	29	Lee I. et al., 2019; Kang et al. (2019)	https://doi.org/10.1016/j.scitotenv.2019.06.125; https://doi.org/10.1016/j.envint.2019.01.028	South Korea	Several locations in South Korea	Asia		2015–2016	2016	Women (N=459 in Lee et al., 2019; N=441 in Kang et al., 2019; same population in both studies; 20–48 years-old)	adults	450	Female	17	DINP	MINP	Spot urine, after >8 h of fasting	Spot urine	0.03			44.4		<LOD				0.015		0.015	0.08
1090	30	Song et al., 2013	http://dx.doi.org/10.1016/j.envint.2013.01.007	South Korea	South Korea, nationwide	Asia		May-Sept. 2011	2011	Children (N=392; 1 month-6 years-old)	younger children	392	Both	12	DEHP	MEHP	12-h urine	Spot urine				98.7	12.7	14.9				14.9	14.9				58.1	173.8									18.7	20.9				20.9
1091	30	Song et al., 2013	http://dx.doi.org/10.1016/j.envint.2013.01.007	South Korea	South Korea, nationwide	Asia		May-Sept. 2011	2011	Children (N=392; 1 month-6 years-old)	younger children	392	Both	12	DEHP	5OH-MEHP	12-h urine	Spot urine				100	74.3	80.3				80.3	80.3				253.2	514.5									109.1	115.2				115.2
1092	30	Song et al., 2013	http://dx.doi.org/10.1016/j.envint.2013.01.007	South Korea	South Korea, nationwide	Asia		May-Sept. 2011	2011	Children (N=392; 1 month-6 years-old)	younger children	392	Both	12	DEHP	5oxo-MEHP	12-h urine	Spot urine				100	75.7	83.3				83.3	83.3				265.5	620.1									111.1	116.6				116.6
1094	30	Song et al., 2013	http://dx.doi.org/10.1016/j.envint.2013.01.007	South Korea	South Korea, nationwide	Asia		May-Sept. 2011	2011	Mothers (N=265; 20–39 y)	adults	265	Female	12	DEHP	MEHP	12-h urine	Spot urine				97.4	8.9	10.2				10.2	10.2				55.3	279									9.5	10.9				10.9
1095	30	Song et al., 2013	http://dx.doi.org/10.1016/j.envint.2013.01.007	South Korea	South Korea, nationwide	Asia		May-Sept. 2011	2011	Mothers (N=265; 20–39 y)	adults	265	Female	12	DEHP	5OH-MEHP	12-h urine	Spot urine				95.1	28.4	28.5				28.5	28.5				131.9	1003									30.3	29.6				29.6
1096	30	Song et al., 2013	http://dx.doi.org/10.1016/j.envint.2013.01.007	South Korea	South Korea, nationwide	Asia		May-Sept. 2011	2011	Mothers (N=265; 20–39 y)	adults	265	Female	12	DEHP	5oxo-MEHP	12-h urine	Spot urine				98.9	20.8	25.5				25.5	25.5				92.1	473.4									22.2	25.9				25.9
1098	30	Song et al., 2013	http://dx.doi.org/10.1016/j.envint.2013.01.007	South Korea	South Korea, nationwide	Asia		May-Sept. 2011	2011	Male adults (N=140; 20–39 y)	adults	140	Male	12	DEHP	MEHP	12-h urine	Spot urine				98.6	8.2	8.6				8.6	8.6				32.8	144.2									6.4	7.4				7.4
1099	30	Song et al., 2013	http://dx.doi.org/10.1016/j.envint.2013.01.007	South Korea	South Korea, nationwide	Asia		May-Sept. 2011	2011	Male adults (N=140; 20–39 y)	adults	140	Male	12	DEHP	5OH-MEHP	12-h urine	Spot urine				85	22.7	26				26	26				74.3	242									17.8	21.1				21.1
1100	30	Song et al., 2013	http://dx.doi.org/10.1016/j.envint.2013.01.007	South Korea	South Korea, nationwide	Asia		May-Sept. 2011	2011	Male adults (N=140; 20–39 y)	adults	140	Male	12	DEHP	5oxo-MEHP	12-h urine	Spot urine				97.1	9.9	18.2				18.2	18.2				70.3	219.7									7.8	14.6				14.6
1102	30	Song et al., 2013	http://dx.doi.org/10.1016/j.envint.2013.01.007	South Korea	South Korea, nationwide	Asia		May-Sept. 2011	2011	Female adults (N=157; 20–39 y)	adults	157	Female	12	DEHP	MEHP	12-h urine	Spot urine				97.5	8.3	9.6				9.6	9.6				35.5	82.6									9.4	10.1				10.1
1103	30	Song et al., 2013	http://dx.doi.org/10.1016/j.envint.2013.01.007	South Korea	South Korea, nationwide	Asia		May-Sept. 2011	2011	Female adults (N=157; 20–39 y)	adults	157	Female	12	DEHP	5OH-MEHP	12-h urine	Spot urine				81.5	24.9	28.2				28.2	28.2				88.3	498.3									28.4	31.1				31.1
1104	30	Song et al., 2013	http://dx.doi.org/10.1016/j.envint.2013.01.007	South Korea	South Korea, nationwide	Asia		May-Sept. 2011	2011	Female adults (N=157; 20–39 y)	adults	157	Female	12	DEHP	5oxo-MEHP	12-h urine	Spot urine				98.1	9.5	19.5				19.5	19.5				84.5	354.8									10.8	23.1				23.1
1107	31	Lee et al., 2017	DOI 10.1007/s11356-017-9068-4	South Korea	South Korea, nationwide	Asia	KNHBS (Korean National Human Biomonitoring Survey)	2009_Korean National Human Biomonitoring Survey (KNHBS)	2009	Adults (18-69 y; N=1874)	adults	1874	Both	5	DiBP	MiBP	Spot urine	Spot urine	0.5	0.2	99.8		18	17.6				17.6	17.6				82.6	1790									17.1	15.9				15.9
1108	31	Lee et al., 2017	DOI 10.1007/s11356-017-9068-4	South Korea	South Korea, nationwide	Asia	KNHBS (Korean National Human Biomonitoring Survey)	2009_Korean National Human Biomonitoring Survey (KNHBS)	2009	Adults (18-69 y; N=1874)	adults	1874	Both	6	DnBP	MnBP	Spot urine	Spot urine	1.4	0.5	99.7		44	44				44	44				158.8	1380									41.7	41				41
1109	31	Lee et al., 2017	DOI 10.1007/s11356-017-9068-4	South Korea	South Korea, nationwide	Asia	KNHBS (Korean National Human Biomonitoring Survey)	2009_Korean National Human Biomonitoring Survey (KNHBS)	2009	Adults (18-69 y; N=1874)	adults	1874	Both	7	BBP	MBzP	Spot urine	Spot urine	0.5	0.2	99.7		16.6	16.1				16.1	16.1				114.8	5190									15.7	14.7				14.7
1110	31	Lee et al., 2017	DOI 10.1007/s11356-017-9068-4	South Korea	South Korea, nationwide	Asia	KNHBS (Korean National Human Biomonitoring Survey)	2009_Korean National Human Biomonitoring Survey (KNHBS)	2009	Adults (18-69 y; N=1874)	adults	1874	Both	8	DCHP	MCHP	Spot urine	Spot urine	0.8	0.3	1.9		<LOD	<LOD				0.15		0.15			0.63	63.8									<LOD	<LOD				<LOD
1111	31	Lee et al., 2017	DOI 10.1007/s11356-017-9068-4	South Korea	South Korea, nationwide	Asia	KNHBS (Korean National Human Biomonitoring Survey)	2009_Korean National Human Biomonitoring Survey (KNHBS)	2009	Adults (18-69 y; N=1874)	adults	1874	Both	15	DOP	MOP	Spot urine	Spot urine	0.3	0.1	5.9		<LOD	<LOD				0.05		0.05			0.05	1.29									<LOD	<LOD				<LOD
1112	31	Lee et al., 2017	DOI 10.1007/s11356-017-9068-4	South Korea	South Korea, nationwide	Asia	KNHBS (Korean National Human Biomonitoring Survey)	2009_Korean National Human Biomonitoring Survey (KNHBS)	2009	Adults (18-69 y; N=1874)	adults	1874	Both	12	DEHP	MEHP	Spot urine	Spot urine	0.6	0.2	98.9		9.12	9.74				9.74	9.74				36.7	223									8.65	8.67				8.67
1113	31	Lee et al., 2017	DOI 10.1007/s11356-017-9068-4	South Korea	South Korea, nationwide	Asia	KNHBS (Korean National Human Biomonitoring Survey)	2009_Korean National Human Biomonitoring Survey (KNHBS)	2009	Adults (18-69 y; N=1874)	adults	1874	Both	12	DEHP	5oxo-MEHP	Spot urine	Spot urine	0.9	0.3	99.8		18.5	19.2				19.2	19.2				60.8	498									17.5	17.7				17.7
1114	31	Lee et al., 2017	DOI 10.1007/s11356-017-9068-4	South Korea	South Korea, nationwide	Asia	KNHBS (Korean National Human Biomonitoring Survey)	2009_Korean National Human Biomonitoring Survey (KNHBS)	2009	Adults (18-69 y; N=1874)	adults	1874	Both	12	DEHP	5OH-MEHP	Spot urine	Spot urine	1.2	0.4	99.8		40.2	41.8				41.8	41.8				135.9	941									38.1	38.5				38.5
1115	31	Lee et al., 2017	DOI 10.1007/s11356-017-9068-4	South Korea	South Korea, nationwide	Asia	KNHBS (Korean National Human Biomonitoring Survey)	2009_Korean National Human Biomonitoring Survey (KNHBS)	2009	Adults (18-69 y; N=1874)	adults	1874	Both	17	DINP	MINP	Spot urine	Spot urine	0.4	0.1	16.3		<LOD	<LOD				0.05		0.05			0.46	8.84									<LOD	<LOD				<LOD
1116	31	Lee et al., 2017	DOI 10.1007/s11356-017-9068-4	South Korea	South Korea, nationwide	Asia	KNHBS (Korean National Human Biomonitoring Survey)	2009_Korean National Human Biomonitoring Survey (KNHBS)	2009	Adults (18-69 y; N=1874)	adults	1874	Both	18	DIDP	MIDP	Spot urine	Spot urine	0.2	0.1	15.2		<LOD	<LOD				0.05		0.05			0.83	8.52									<LOD	<LOD				<LOD
1151	34	Won et al., 2016	http://dx.doi.org/10.1016/j.ijheh.2016.03.001	South Korea	5 regions (Seoul, Jungbu, Chungcheong, Honam, and Yeoungnam)	Asia	KorEHS-C (Korean Environmental Health Survey in Children and Adolescents)	2012-2013_KorEHS-C	2013	Children (N=914; 6-11 years-old)	children	914	Both	7	BBP	MBzP	First morning urine	Morning urine																									7.18					7.18
1152	34	Won et al., 2016	http://dx.doi.org/10.1016/j.ijheh.2016.03.001	South Korea	5 regions (Seoul, Jungbu, Chungcheong, Honam, and Yeoungnam)	Asia	KorEHS-C (Korean Environmental Health Survey in Children and Adolescents)	2012-2013_KorEHS-C	2013	Children (N=914; 6-11 years-old)	children	914	Both	6	DnBP	MnBP	First morning urine	Morning urine																									64.85					64.85
1153	34	Won et al., 2016	http://dx.doi.org/10.1016/j.ijheh.2016.03.001	South Korea	5 regions (Seoul, Jungbu, Chungcheong, Honam, and Yeoungnam)	Asia	KorEHS-C (Korean Environmental Health Survey in Children and Adolescents)	2012-2013_KorEHS-C	2013	Children (N=914; 6-11 years-old)	children	914	Both	12	DEHP	5cx-MEPP	First morning urine	Morning urine																									56.28					56.28
1154	34	Won et al., 2016	http://dx.doi.org/10.1016/j.ijheh.2016.03.001	South Korea	5 regions (Seoul, Jungbu, Chungcheong, Honam, and Yeoungnam)	Asia	KorEHS-C (Korean Environmental Health Survey in Children and Adolescents)	2012-2013_KorEHS-C	2013	Children (N=914; 6-11 years-old)	children	914	Both	12	DEHP	5oxo-MEHP	First morning urine	Morning urine																									28.59					28.59
1155	34	Won et al., 2016	http://dx.doi.org/10.1016/j.ijheh.2016.03.001	South Korea	5 regions (Seoul, Jungbu, Chungcheong, Honam, and Yeoungnam)	Asia	KorEHS-C (Korean Environmental Health Survey in Children and Adolescents)	2012-2013_KorEHS-C	2013	Children (N=914; 6-11 years-old)	children	914	Both	12	DEHP	5OH-MEHP	First morning urine	Morning urine																									37.79					37.79
1156	34	Won et al., 2016	http://dx.doi.org/10.1016/j.ijheh.2016.03.001	South Korea	5 regions (Seoul, Jungbu, Chungcheong, Honam, and Yeoungnam)	Asia	KorEHS-C (Korean Environmental Health Survey in Children and Adolescents)	2012-2013_KorEHS-C	2013	Teenagers (N=903; 12-18 years-old)	teenagers	903	Both	7	BBP	MBzP	First morning urine	Morning urine																									4.26					4.26
1157	34	Won et al., 2016	http://dx.doi.org/10.1016/j.ijheh.2016.03.001	South Korea	5 regions (Seoul, Jungbu, Chungcheong, Honam, and Yeoungnam)	Asia	KorEHS-C (Korean Environmental Health Survey in Children and Adolescents)	2012-2013_KorEHS-C	2013	Teenagers (N=903; 12-18 years-old)	teenagers	903	Both	6	DnBP	MnBP	First morning urine	Morning urine																									33.22					33.22
1158	34	Won et al., 2016	http://dx.doi.org/10.1016/j.ijheh.2016.03.001	South Korea	5 regions (Seoul, Jungbu, Chungcheong, Honam, and Yeoungnam)	Asia	KorEHS-C (Korean Environmental Health Survey in Children and Adolescents)	2012-2013_KorEHS-C	2013	Teenagers (N=903; 12-18 years-old)	teenagers	903	Both	12	DEHP	5cx-MEPP	First morning urine	Morning urine																									24.7					24.7
1159	34	Won et al., 2016	http://dx.doi.org/10.1016/j.ijheh.2016.03.001	South Korea	5 regions (Seoul, Jungbu, Chungcheong, Honam, and Yeoungnam)	Asia	KorEHS-C (Korean Environmental Health Survey in Children and Adolescents)	2012-2013_KorEHS-C	2013	Teenagers (N=903; 12-18 years-old)	teenagers	903	Both	12	DEHP	5oxo-MEHP	First morning urine	Morning urine																									12.33					12.33
1160	34	Won et al., 2016	http://dx.doi.org/10.1016/j.ijheh.2016.03.001	South Korea	5 regions (Seoul, Jungbu, Chungcheong, Honam, and Yeoungnam)	Asia	KorEHS-C (Korean Environmental Health Survey in Children and Adolescents)	2012-2013_KorEHS-C	2013	Teenagers (N=903; 12-18 years-old)	teenagers	903	Both	12	DEHP	5OH-MEHP	First morning urine	Morning urine																									17.16					17.16
2485	82	Lee KS et al., 2018	https://doi.org/10.1016/j.scitotenv.2017.12.219	South Korea	Seoul	Asia		2012-2014	2013	Older adults and elderly (59-93 y; N=535)	Seniors	535	Both	12	DEHP	5OH-MEHP	spot urine	Spot urine					15.8	16.1				16.1	16.1		28.3
2486	82	Lee KS et al., 2018	https://doi.org/10.1016/j.scitotenv.2017.12.219	South Korea	Seoul	Asia		2012-2014	2013	Older adults and elderly (59-93 y; N=535)	Seniors	535	Both	12	DEHP	5oxo-MEHP	spot urine	Spot urine					11.7	11.6				11.6	11.6		21.2
2487	82	Lee KS et al., 2018	https://doi.org/10.1016/j.scitotenv.2017.12.219	South Korea	Seoul	Asia		2013	2013	Older adults and elderly (59-93 y; N=390)	Seniors	390	Both	12	DEHP	5cx-MEPP	spot urine	Spot urine					24.2	24.7				24.7	24.7		41.2
2488	82	Lee KS et al., 2018	https://doi.org/10.1016/j.scitotenv.2017.12.219	South Korea	Seoul	Asia		2012-2014	2013	Older adults and elderly (59-93 y; N=535)	Seniors	535	Both	6	DnBP	MnBP	spot urine	Spot urine					31.1	33.3				33.3	33.3		49.5
2489	82	Lee KS et al., 2018	https://doi.org/10.1016/j.scitotenv.2017.12.219	South Korea	Seoul	Asia		2013	2013	Older adults and elderly (59-93 y; N=390)	Seniors	390	Both	7	BBP	MBzP	spot urine	Spot urine					1.9	2.22				2.22	2.22		5.8
2531	85	Kim S. et al., 2014	http://dx.doi.org/10.1016/j.scitotenv.2013.10.118	South Korea	Seoul	Asia		July, 2011	2011	Children (9-12 y; N=39)	children	39	Both	5	DiBP	MiBP	morning urine	Morning urine				100																						55.4				55.4
2532	85	Kim S. et al., 2014	http://dx.doi.org/10.1016/j.scitotenv.2013.10.118	South Korea	Seoul	Asia		July, 2011	2011	Children (9-12 y; N=39)	children	39	Both	6	DnBP	MnBP	morning urine	Morning urine				100																						103				103
2533	85	Kim S. et al., 2014	http://dx.doi.org/10.1016/j.scitotenv.2013.10.118	South Korea	Seoul	Asia		July, 2011	2011	Children (9-12 y; N=39)	children	39	Both	12	DEHP	MEHP	morning urine	Morning urine				100																						13.2				13.2
2534	85	Kim S. et al., 2014	http://dx.doi.org/10.1016/j.scitotenv.2013.10.118	South Korea	Seoul	Asia		July, 2011	2011	Children (9-12 y; N=39)	children	39	Both	12	DEHP	5OH-MEHP	morning urine	Morning urine				100																						79.1				79.1
2535	85	Kim S. et al., 2014	http://dx.doi.org/10.1016/j.scitotenv.2013.10.118	South Korea	Seoul	Asia		July, 2011	2011	Children (9-12 y; N=39)	children	39	Both	12	DEHP	5oxo-MEHP	morning urine	Morning urine				100																						46.3				46.3
2536	85	Kim S. et al., 2014	http://dx.doi.org/10.1016/j.scitotenv.2013.10.118	South Korea	Seoul	Asia		July, 2011	2011	Children (9-12 y; N=39)	children	39	Both	2	DEP	MEP	morning urine	Morning urine				100																						15.6				15.6
2768	94	Lee G et al., 2020	https://doi.org/10.1016/j.envres.2020.109874	South Korea	Several	Asia	CHECK (Children’s Health and Environmental Chemicals of Korea) for control women	2015-2016	2016	Control women of reproductive age (37.8 ± 5.1 y; N=79)	adults	79	Female	25	TnBPho	DnBPho	spot urine, following >8 h of fasting	Spot urine	0.15	not shown		36.7		<LOQ				0.075		0.075						<LOQ				<LOQ	0.17
2769	94	Lee G et al., 2020	https://doi.org/10.1016/j.envres.2020.109874	South Korea	Several	Asia	CHECK (Children’s Health and Environmental Chemicals of Korea) for control women	2015-2016	2016	Control women of reproductive age (37.8 ± 5.1 y; N=79)	adults	79	Female	17	DINP	OH-MINP	spot urine, following >8 h of fasting	Spot urine				91.1		1.37				1.37	1.37							1.37				1.37	2.39
2770	94	Lee G et al., 2020	https://doi.org/10.1016/j.envres.2020.109874	South Korea	Several	Asia	CHECK (Children’s Health and Environmental Chemicals of Korea) for control women	2015-2016	2016	Control women of reproductive age (37.8 ± 5.1 y; N=79)	adults	79	Female	17	DINP	cx-MINP	spot urine, following >8 h of fasting	Spot urine				78.5		2.57				2.57	2.57							2.57				2.57	3.5
2771	94	Lee G et al., 2020	https://doi.org/10.1016/j.envres.2020.109874	South Korea	Several	Asia	CHECK (Children’s Health and Environmental Chemicals of Korea) for control women	2015-2016	2016	Control women of reproductive age (37.8 ± 5.1 y; N=79)	adults	79	Female	21	DEHT	5OH-MEHTP	spot urine, following >8 h of fasting	Spot urine	0.2	not shown		29.1		<LOQ				0.1		0.1						<LOQ				<LOQ	0.21
2772	94	Lee G et al., 2020	https://doi.org/10.1016/j.envres.2020.109874	South Korea	Several	Asia	CHECK (Children’s Health and Environmental Chemicals of Korea) for control women	2015-2016	2016	Control women of reproductive age (37.8 ± 5.1 y; N=79)	adults	79	Female	21	DEHT	MEHTP	spot urine, following >8 h of fasting	Spot urine	0.2	not shown		0		<LOQ				0.1		0.1						<LOQ				<LOQ
2773	94	Lee G et al., 2020	https://doi.org/10.1016/j.envres.2020.109874	South Korea	Several	Asia	CHECK (Children’s Health and Environmental Chemicals of Korea) for control women	2015-2016	2016	Control women of reproductive age (37.8 ± 5.1 y; N=79)	adults	79	Female	22	DEHA	MEHHA	spot urine, following >8 h of fasting	Spot urine	0.2	not shown		29.1		<LOQ				0.1		0.1						<LOQ				<LOQ	0.19
2774	94	Lee G et al., 2020	https://doi.org/10.1016/j.envres.2020.109874	South Korea	Several	Asia	CHECK (Children’s Health and Environmental Chemicals of Korea) for control women	2015-2016	2016	Control women of reproductive age (37.8 ± 5.1 y; N=79)	adults	79	Female	22	DEHA	MEOHA	spot urine, following >8 h of fasting	Spot urine	0.2	not shown		48.1		<LOQ				0.1		0.1						<LOQ				<LOQ	0.6
2775	94	Lee G et al., 2020	https://doi.org/10.1016/j.envres.2020.109874	South Korea	Several	Asia	CHECK (Children’s Health and Environmental Chemicals of Korea) for control women	2015-2016	2016	Control women of reproductive age (37.8 ± 5.1 y; N=79)	adults	79	Female	22	DEHA	MEHA	spot urine, following >8 h of fasting	Spot urine	0.2	not shown		0		<LOQ				0.1		0.1						<LOQ				<LOQ
2776	94	Lee G et al., 2020	https://doi.org/10.1016/j.envres.2020.109874	South Korea	Several	Asia	CHECK (Children’s Health and Environmental Chemicals of Korea) for control women	2015-2016	2016	Control women of reproductive age (37.8 ± 5.1 y; N=79)	adults	79	Female	16	DPHP	cx-MPHP	spot urine, following >8 h of fasting	Spot urine				79.7		0.66				0.66	0.66							0.66				0.66	0.98
2777	94	Lee G et al., 2020	https://doi.org/10.1016/j.envres.2020.109874	South Korea	Several	Asia	CHECK (Children’s Health and Environmental Chemicals of Korea) for control women	2015-2016	2016	Control women of reproductive age (37.8 ± 5.1 y; N=79)	adults	79	Female	16	DPHP	OH-MPHP	spot urine, following >8 h of fasting	Spot urine				58.2		0.26				0.26	0.26							0.26				0.26	0.5
2778	94	Lee G et al., 2020	https://doi.org/10.1016/j.envres.2020.109874	South Korea	Several	Asia	CHECK (Children’s Health and Environmental Chemicals of Korea) for control women	2015-2016	2016	Control women of reproductive age (37.8 ± 5.1 y; N=79)	adults	79	Female	16	DPHP	oxo-MPHP	spot urine, following >8 h of fasting	Spot urine				62		0.26				0.26	0.26							0.26				0.26	0.5
2779	94	Lee G et al., 2020	https://doi.org/10.1016/j.envres.2020.109874	South Korea	Several	Asia	CHECK (Children’s Health and Environmental Chemicals of Korea) for control women	2015-2016	2016	Control women of reproductive age (37.8 ± 5.1 y; N=79)	adults	79	Female	20	DINCH	cx-MINCH	spot urine, following >8 h of fasting	Spot urine				68.4		0.45				0.45	0.45							0.45				0.45	0.98
2780	94	Lee G et al., 2020	https://doi.org/10.1016/j.envres.2020.109874	South Korea	Several	Asia	CHECK (Children’s Health and Environmental Chemicals of Korea) for control women	2015-2016	2016	Control women of reproductive age (37.8 ± 5.1 y; N=79)	adults	79	Female	20	DINCH	OH-MINCH	spot urine, following >8 h of fasting	Spot urine	0.2	not shown		21.5		<LOQ				0.1		0.1						<LOQ				<LOQ
2781	94	Lee G et al., 2020	https://doi.org/10.1016/j.envres.2020.109874	South Korea	Several	Asia	CHECK (Children’s Health and Environmental Chemicals of Korea) for control women	2015-2016	2016	Control women of reproductive age (37.8 ± 5.1 y; N=79)	adults	79	Female	20	DINCH	MINCH	spot urine, following >8 h of fasting	Spot urine	0.2	not shown		1.3		<LOQ				0.1		0.1						<LOQ				<LOQ
2782	94	Lee G et al., 2020	https://doi.org/10.1016/j.envres.2020.109874	South Korea	Several	Asia	CHECK (Children’s Health and Environmental Chemicals of Korea) for control women	2015-2016	2016	Control women of reproductive age (37.8 ± 5.1 y; N=79)	adults	79	Female	1	DMP	MMP	spot urine, following >8 h of fasting	Spot urine				91.1		1.78				1.78	1.78							1.78				1.78	2.53
2783	94	Lee G et al., 2020	https://doi.org/10.1016/j.envres.2020.109874	South Korea	Several	Asia	CHECK (Children’s Health and Environmental Chemicals of Korea) for control women	2015-2016	2016	Control women of reproductive age (37.8 ± 5.1 y; N=79)	adults	79	Female	2	DEP	MEP	spot urine, following >8 h of fasting	Spot urine				98.7		5.36				5.36	5.36							5.36				5.36	12.72
2784	94	Lee G et al., 2020	https://doi.org/10.1016/j.envres.2020.109874	South Korea	Several	Asia	CHECK (Children’s Health and Environmental Chemicals of Korea) for control women	2015-2016	2016	Control women of reproductive age (37.8 ± 5.1 y; N=79)	adults	79	Female	3	DiPrP	MiPrP	spot urine, following >8 h of fasting	Spot urine	0.05	not shown		13.9		<LOQ				0.025		0.025						<LOQ				<LOQ
2785	94	Lee G et al., 2020	https://doi.org/10.1016/j.envres.2020.109874	South Korea	Several	Asia	CHECK (Children’s Health and Environmental Chemicals of Korea) for control women	2015-2016	2016	Control women of reproductive age (37.8 ± 5.1 y; N=79)	adults	79	Female	5	DiBP	MiBP	spot urine, following >8 h of fasting	Spot urine				93.7		2.54				2.54	2.54							2.54				2.54	4.15
2786	94	Lee G et al., 2020	https://doi.org/10.1016/j.envres.2020.109874	South Korea	Several	Asia	CHECK (Children’s Health and Environmental Chemicals of Korea) for control women	2015-2016	2016	Control women of reproductive age (37.8 ± 5.1 y; N=79)	adults	79	Female	6	DnBP	MnBP	spot urine, following >8 h of fasting	Spot urine				100		5.6				5.6	5.6							5.6				5.6	8.29
2787	94	Lee G et al., 2020	https://doi.org/10.1016/j.envres.2020.109874	South Korea	Several	Asia	CHECK (Children’s Health and Environmental Chemicals of Korea) for control women	2015-2016	2016	Control women of reproductive age (37.8 ± 5.1 y; N=79)	adults	79	Female	10	DnPeP	MnPeP	spot urine, following >8 h of fasting	Spot urine	0.01	not shown		10.1		<LOQ				0.005		0.005						<LOQ				<LOQ
2788	94	Lee G et al., 2020	https://doi.org/10.1016/j.envres.2020.109874	South Korea	Several	Asia	CHECK (Children’s Health and Environmental Chemicals of Korea) for control women	2015-2016	2016	Control women of reproductive age (37.8 ± 5.1 y; N=79)	adults	79	Female	7	BBP	MBzP	spot urine, following >8 h of fasting	Spot urine				100		0.65				0.65	0.65							0.65				0.65	1.26
2789	94	Lee G et al., 2020	https://doi.org/10.1016/j.envres.2020.109874	South Korea	Several	Asia	CHECK (Children’s Health and Environmental Chemicals of Korea) for control women	2015-2016	2016	Control women of reproductive age (37.8 ± 5.1 y; N=79)	adults	79	Female	8	DCHP	MCHP	spot urine, following >8 h of fasting	Spot urine	0.01	not shown		3.8		<LOQ				0.005		0.005						<LOQ				<LOQ
2790	94	Lee G et al., 2020	https://doi.org/10.1016/j.envres.2020.109874	South Korea	Several	Asia	CHECK (Children’s Health and Environmental Chemicals of Korea) for control women	2015-2016	2016	Control women of reproductive age (37.8 ± 5.1 y; N=79)	adults	79	Female	11	DHxP	MHxP	spot urine, following >8 h of fasting	Spot urine	0.05	not shown		32.9		<LOQ				0.025		0.025						<LOQ				<LOQ
2791	94	Lee G et al., 2020	https://doi.org/10.1016/j.envres.2020.109874	South Korea	Several	Asia	CHECK (Children’s Health and Environmental Chemicals of Korea) for control women	2015-2016	2016	Control women of reproductive age (37.8 ± 5.1 y; N=79)	adults	79	Female	12	DEHP	5oxo-MEHP	spot urine, following >8 h of fasting	Spot urine				87.3		1.23				1.23	1.23							1.23				1.23	2.26
2792	94	Lee G et al., 2020	https://doi.org/10.1016/j.envres.2020.109874	South Korea	Several	Asia	CHECK (Children’s Health and Environmental Chemicals of Korea) for control women	2015-2016	2016	Control women of reproductive age (37.8 ± 5.1 y; N=79)	adults	79	Female	12	DEHP	5OH-MEHP	spot urine, following >8 h of fasting	Spot urine				98.7		2.59				2.59	2.59							2.59				2.59	4.25
2793	94	Lee G et al., 2020	https://doi.org/10.1016/j.envres.2020.109874	South Korea	Several	Asia	CHECK (Children’s Health and Environmental Chemicals of Korea) for control women	2015-2016	2016	Control women of reproductive age (37.8 ± 5.1 y; N=79)	adults	79	Female	12	DEHP	5cx-MEPP	spot urine, following >8 h of fasting	Spot urine				100		11.67				11.67	11.67							11.67				11.67	18.06
2794	94	Lee G et al., 2020	https://doi.org/10.1016/j.envres.2020.109874	South Korea	Several	Asia	CHECK (Children’s Health and Environmental Chemicals of Korea) for control women	2015-2016	2016	Control women of reproductive age (37.8 ± 5.1 y; N=79)	adults	79	Female	12	DEHP	MCMHP	spot urine, following >8 h of fasting	Spot urine				100		4.04				4.04	4.04							4.04				4.04	6.07
2795	94	Lee G et al., 2020	https://doi.org/10.1016/j.envres.2020.109874	South Korea	Several	Asia	CHECK (Children’s Health and Environmental Chemicals of Korea) for control women	2015-2016	2016	Control women of reproductive age (37.8 ± 5.1 y; N=79)	adults	79	Female	12	DEHP	MEHP	spot urine, following >8 h of fasting	Spot urine	0.1	not shown		44.3		<LOQ				0.05		0.05						<LOQ				<LOQ	1.18
2796	94	Lee G et al., 2020	https://doi.org/10.1016/j.envres.2020.109874	South Korea	Several	Asia	CHECK (Children’s Health and Environmental Chemicals of Korea) for control women	2015-2016	2016	Control women of reproductive age (37.8 ± 5.1 y; N=79)	adults	79	Female	19	Several	MCPP	spot urine, following >8 h of fasting	Spot urine	0.25	not shown		44.3		<LOQ				0.125		0.125						<LOQ				<LOQ	0.5
2044	61	Hou et al., 2015	http://dx.doi.org/10.1016/j.ijheh.2015.06.004	Taiwan	Taipei	Asia	RAPIT (Risk Assessment of Phthalate Incident in Taiwan)	May 2012-Feb 2013	2012	Children and teenagers, control group (6.5-15.0 y; N=270) + complainants food scandal (6.5-8.5 y; N=38); average age 9 y approx.	children	308	Both	1	DMP	MMP	First morning urine	Morning urine				94.8	8.17	9.51				9.51	9.51		18.27			242.7									8	9.61				9.61
2045	61	Hou et al., 2015	http://dx.doi.org/10.1016/j.ijheh.2015.06.004	Taiwan	Taipei	Asia	RAPIT (Risk Assessment of Phthalate Incident in Taiwan)	May 2012-Feb 2013	2012	Children and teenagers, control group (6.5-15.0 y; N=270) + complainants food scandal (6.5-8.5 y; N=38); average age 9 y approx.	children	308	Both	2	DEP	MEP	First morning urine	Morning urine				98.5	25.07	23.31				23.31	23.31		48.43			1618.98									24.54	24.82				24.82
2046	61	Hou et al., 2015	http://dx.doi.org/10.1016/j.ijheh.2015.06.004	Taiwan	Taipei	Asia	RAPIT (Risk Assessment of Phthalate Incident in Taiwan)	May 2012-Feb 2013	2012	Children and teenagers, control group (6.5-15.0 y; N=270) + complainants food scandal (6.5-8.5 y; N=38); average age 9 y approx.	children	308	Both	5	DiBP	MiBP	First morning urine	Morning urine				99.6	32.9	31.14				31.14	31.14		46.67			527.42									32.21	31.91				31.91
2047	61	Hou et al., 2015	http://dx.doi.org/10.1016/j.ijheh.2015.06.004	Taiwan	Taipei	Asia	RAPIT (Risk Assessment of Phthalate Incident in Taiwan)	May 2012-Feb 2013	2012	Children and teenagers, control group (6.5-15.0 y; N=270) + complainants food scandal (6.5-8.5 y; N=38); average age 9 y approx.	children	308	Both	6	DnBP	MnBP	First morning urine	Morning urine				99.6	53.4	52.85				52.85	52.85		95.75			1064									52.28	54.06				54.06
2048	61	Hou et al., 2015	http://dx.doi.org/10.1016/j.ijheh.2015.06.004	Taiwan	Taipei	Asia	RAPIT (Risk Assessment of Phthalate Incident in Taiwan)	May 2012-Feb 2013	2012	Children and teenagers, control group (6.5-15.0 y; N=270) + complainants food scandal (6.5-8.5 y; N=38); average age 9 y approx.	children	308	Both	7	BBP	MBzP	First morning urine	Morning urine				94.4	4.13	3.97				3.97	3.97		8.3			419.78									4.04	3.79				3.79
2049	61	Hou et al., 2015	http://dx.doi.org/10.1016/j.ijheh.2015.06.004	Taiwan	Taipei	Asia	RAPIT (Risk Assessment of Phthalate Incident in Taiwan)	May 2012-Feb 2013	2012	Children and teenagers, control group (6.5-15.0 y; N=270) + complainants food scandal (6.5-8.5 y; N=38); average age 9 y approx.	children	308	Both	12	DEHP	MEHP	First morning urine	Morning urine				78.1	13.85	35.42				35.42	35.42		87.08			219.03									13.56	32.83				32.83
2050	61	Hou et al., 2015	http://dx.doi.org/10.1016/j.ijheh.2015.06.004	Taiwan	Taipei	Asia	RAPIT (Risk Assessment of Phthalate Incident in Taiwan)	May 2012-Feb 2013	2012	Children and teenagers, control group (6.5-15.0 y; N=270) + complainants food scandal (6.5-8.5 y; N=38); average age 9 y approx.	children	308	Both	12	DEHP	5oxo-MEHP	First morning urine	Morning urine				99.6	23.78	27.03				27.03	27.03		41			333.84									23.28	26.19				26.19
2051	61	Hou et al., 2015	http://dx.doi.org/10.1016/j.ijheh.2015.06.004	Taiwan	Taipei	Asia	RAPIT (Risk Assessment of Phthalate Incident in Taiwan)	May 2012-Feb 2013	2012	Children and teenagers, control group (6.5-15.0 y; N=270) + complainants food scandal (6.5-8.5 y; N=38); average age 9 y approx.	children	308	Both	12	DEHP	5OH-MEHP	First morning urine	Morning urine				100	35.68	37.72				37.72	37.72		60.3			604.7									34.92	38.86				38.86
2052	61	Hou et al., 2015	http://dx.doi.org/10.1016/j.ijheh.2015.06.004	Taiwan	Taipei	Asia	RAPIT (Risk Assessment of Phthalate Incident in Taiwan)	May 2012-Feb 2013	2012	Children and teenagers, control group (6.5-15.0 y; N=270) + complainants food scandal (6.5-8.5 y; N=38); average age 9 y approx.	children	308	Both	12	DEHP	5cx-MEPP	First morning urine	Morning urine				100	49.12	49.93				49.93	49.93		77.63			638.39									48.08	51.18				51.18
2071	63	Wang I.J. et al., 2015	http://dx.doi.org/10.1016/j.envres.2014.09.032	Taiwan	Taipei	Asia	CEAS (Childhood Environment and Allergic diseases Study)	2010_Childhood Environment and Allergic diseases Study (CEAS)	2010	Children, controls (3 y approx.; N=347)	younger children	347	Both	2	DEP	MEP	First morning urine	Morning urine					13.8			3.63**		13.8	13.8				not shown
2072	63	Wang I.J. et al., 2015	http://dx.doi.org/10.1016/j.envres.2014.09.032	Taiwan	Taipei	Asia	CEAS (Childhood Environment and Allergic diseases Study)	2010_Childhood Environment and Allergic diseases Study (CEAS)	2010	Children, controls (3 y approx.; N=347)	younger children	347	Both	6	DnBP	MnBP	First morning urine	Morning urine					3.51			3.11**		3.51	3.51				not shown
2073	63	Wang I.J. et al., 2015	http://dx.doi.org/10.1016/j.envres.2014.09.032	Taiwan	Taipei	Asia	CEAS (Childhood Environment and Allergic diseases Study)	2010_Childhood Environment and Allergic diseases Study (CEAS)	2010	Children, controls (3 y approx.; N=347)	younger children	347	Both	7	BBP	MBzP	First morning urine	Morning urine					0.52			2.24**		0.52	0.52				not shown
2074	63	Wang I.J. et al., 2015	http://dx.doi.org/10.1016/j.envres.2014.09.032	Taiwan	Taipei	Asia	CEAS (Childhood Environment and Allergic diseases Study)	2010_Childhood Environment and Allergic diseases Study (CEAS)	2010	Children, controls (3 y approx.; N=347)	younger children	347	Both	12	DEHP	5OH-MEHP	First morning urine	Morning urine					5.58			2.99**		5.58	5.58				not shown
2082	65	Chang et al., 2017	http://dx.doi.org/10.1016/j.chemosphere.2017.01.056	Taiwan	Tainan	Asia		November 2010 to March 2014	2012	Young men, fertile (control) (32-35 y; N=37)	adults	37	Male	1	DMP	MMP	"urine samples in a first morning void"	Morning urine					3.74			0.39**		3.74	3.74				not shown separately for control group
2083	65	Chang et al., 2017	http://dx.doi.org/10.1016/j.chemosphere.2017.01.056	Taiwan	Tainan	Asia		November 2010 to March 2014	2012	Young men, fertile (control) (32-35 y; N=37)	adults	37	Male	2	DEP	MEP	"urine samples in a first morning void"	Morning urine					13.8			2.29**		13.8	13.8				not shown separately for control group
2084	65	Chang et al., 2017	http://dx.doi.org/10.1016/j.chemosphere.2017.01.056	Taiwan	Tainan	Asia		November 2010 to March 2014	2012	Young men, fertile (control) (32-35 y; N=37)	adults	37	Male	5	DiBP	MiBP	"urine samples in a first morning void"	Morning urine					7.38			0.92**		7.38	7.38				not shown separately for control group
2085	65	Chang et al., 2017	http://dx.doi.org/10.1016/j.chemosphere.2017.01.056	Taiwan	Tainan	Asia		November 2010 to March 2014	2012	Young men, fertile (control) (32-35 y; N=37)	adults	37	Male	6	DnBP	MnBP	"urine samples in a first morning void"	Morning urine					12.1			1.54**		12.1	12.1				not shown separately for control group
2086	65	Chang et al., 2017	http://dx.doi.org/10.1016/j.chemosphere.2017.01.056	Taiwan	Tainan	Asia		November 2010 to March 2014	2012	Young men, fertile (control) (32-35 y; N=37)	adults	37	Male	7	BBP	MBzP	"urine samples in a first morning void"	Morning urine					0.76			0.11**		0.76	0.76				not shown separately for control group
2087	65	Chang et al., 2017	http://dx.doi.org/10.1016/j.chemosphere.2017.01.056	Taiwan	Tainan	Asia		November 2010 to March 2014	2012	Young men, fertile (control) (32-35 y; N=37)	adults	37	Male	12	DEHP	MEHP	"urine samples in a first morning void"	Morning urine					4.16			0.47**		4.16	4.16				not shown separately for control group
2088	65	Chang et al., 2017	http://dx.doi.org/10.1016/j.chemosphere.2017.01.056	Taiwan	Tainan	Asia		November 2010 to March 2014	2012	Young men, fertile (control) (32-35 y; N=37)	adults	37	Male	12	DEHP	5OH-MEHP	"urine samples in a first morning void"	Morning urine					11.1			1.45**		11.1	11.1				not shown separately for control group
2089	65	Chang et al., 2017	http://dx.doi.org/10.1016/j.chemosphere.2017.01.056	Taiwan	Tainan	Asia		November 2010 to March 2014	2012	Young men, fertile (control) (32-35 y; N=37)	adults	37	Male	12	DEHP	5oxo-MEHP	"urine samples in a first morning void"	Morning urine					8.45			1.28**		8.45	8.45				not shown separately for control group
2090	65	Chang et al., 2017	http://dx.doi.org/10.1016/j.chemosphere.2017.01.056	Taiwan	Tainan	Asia		November 2010 to March 2014	2012	Young men, fertile (control) (32-35 y; N=37)	adults	37	Male	12	DEHP	5cx-MEPP	"urine samples in a first morning void"	Morning urine					12.2			1.67**		12.2	12.2				not shown separately for control group
2091	65	Chang et al., 2017	http://dx.doi.org/10.1016/j.chemosphere.2017.01.056	Taiwan	Tainan	Asia		November 2010 to March 2014	2012	Young men, fertile (control) (32-35 y; N=37)	adults	37	Male	17	DINP	MINP	"urine samples in a first morning void"	Morning urine					0.37			0.21**		0.37	0.37				not shown separately for control group
2092	65	Chang et al., 2017	http://dx.doi.org/10.1016/j.chemosphere.2017.01.056	Taiwan	Tainan	Asia		November 2010 to March 2014	2012	Young men, fertile (control) (32-35 y; N=37)	adults	37	Male	18	DIDP	MIDP	"urine samples in a first morning void"	Morning urine					0.36			0.20**		0.36	0.36				not shown separately for control group
2094	66	Su et al., 2014	https://doi.org/10.1371/journal.pone.0102788	Taiwan	central Taiwan	Asia		2009	2009	Children (8 y; N=130)	children	130	Both	12	DEHP	MEHP	urine, n.s.	Spot urine										3.01796	3.01796														8.36					8.36
2095	66	Su et al., 2014	https://doi.org/10.1371/journal.pone.0102788	Taiwan	central Taiwan	Asia		2009	2009	Children (8 y; N=130)	children	130	Both	12	DEHP	5OH-MEHP	urine, n.s.	Spot urine										15.5338	15.5338														43.03					43.03
2096	66	Su et al., 2014	https://doi.org/10.1371/journal.pone.0102788	Taiwan	central Taiwan	Asia		2009	2009	Children (8 y; N=130)	children	130	Both	12	DEHP	5oxo-MEHP	urine, n.s.	Spot urine										13.2126	13.2126														36.6					36.6
2097	66	Su et al., 2014	https://doi.org/10.1371/journal.pone.0102788	Taiwan	central Taiwan	Asia		2009	2009	Children (8 y; N=130)	children	130	Both	6	DnBP	MnBP	urine, n.s.	Spot urine										33.916	33.916														93.95					93.95
2098	66	Su et al., 2014	https://doi.org/10.1371/journal.pone.0102788	Taiwan	central Taiwan	Asia		2009	2009	Children (8 y; N=130)	children	130	Both	7	BBP	MBzP	urine, n.s.	Spot urine										3.77245	3.77245														10.45					10.45
2099	66	Su et al., 2014	https://doi.org/10.1371/journal.pone.0102788	Taiwan	central Taiwan	Asia		2009	2009	Children (8 y; N=130)	children	130	Both	1	DMP	MMP	urine, n.s.	Spot urine										2.57754	2.57754														7.14					7.14
2100	66	Su et al., 2014	https://doi.org/10.1371/journal.pone.0102788	Taiwan	central Taiwan	Asia		2009	2009	Children (8 y; N=130)	children	130	Both	2	DEP	MEP	urine, n.s.	Spot urine										5.76156	5.76156														15.96					15.96
2817	96	Huang et al., 2020	https://doi.org/10.1016/j.envpol.2020.114648	Taiwan	Several (see Huang et al., 2017)	Asia	RAPIT (Risk Assessment of Phthalate Incident in Taiwan)	Visit 1, Aug 2012-Feb 2013	2012	Children (6.1 ± 2.4 y; N=253)	children	253	Both	1	DMP	MMP	morning spot urine	Spot urine				97.6	6.74	6.59				6.59	6.59		15.22
2818	96	Huang et al., 2020	https://doi.org/10.1016/j.envpol.2020.114648	Taiwan	Several (see Huang et al., 2017)	Asia	RAPIT (Risk Assessment of Phthalate Incident in Taiwan)	Visit 1, Aug 2012-Feb 2013	2012	Children (6.1 ± 2.4 y; N=253)	children	253	Both	2	DEP	MEP	morning spot urine	Spot urine				86.1	4.77	7.15				7.15	7.15		13.9
2819	96	Huang et al., 2020	https://doi.org/10.1016/j.envpol.2020.114648	Taiwan	Several (see Huang et al., 2017)	Asia	RAPIT (Risk Assessment of Phthalate Incident in Taiwan)	Visit 1, Aug 2012-Feb 2013	2012	Children (6.1 ± 2.4 y; N=253)	children	253	Both	5	DiBP	MiBP	morning spot urine	Spot urine				99.4	11.9	10.4				10.4	10.4		24.18
2820	96	Huang et al., 2020	https://doi.org/10.1016/j.envpol.2020.114648	Taiwan	Several (see Huang et al., 2017)	Asia	RAPIT (Risk Assessment of Phthalate Incident in Taiwan)	Visit 1, Aug 2012-Feb 2013	2012	Children (6.1 ± 2.4 y; N=253)	children	253	Both	6	DnBP	MnBP	morning spot urine	Spot urine				100	22.6	22.4				22.4	22.4		45.61
2821	96	Huang et al., 2020	https://doi.org/10.1016/j.envpol.2020.114648	Taiwan	Several (see Huang et al., 2017)	Asia	RAPIT (Risk Assessment of Phthalate Incident in Taiwan)	Visit 1, Aug 2012-Feb 2013	2012	Children (6.1 ± 2.4 y; N=253)	children	253	Both	7	BBP	MBzP	morning spot urine	Spot urine				80.7	1.06	1.34				1.34	1.34		3.15
2822	96	Huang et al., 2020	https://doi.org/10.1016/j.envpol.2020.114648	Taiwan	Several (see Huang et al., 2017)	Asia	RAPIT (Risk Assessment of Phthalate Incident in Taiwan)	Visit 1, Aug 2012-Feb 2013	2012	Children (6.1 ± 2.4 y; N=253)	children	253	Both	12	DEHP	MEHP	morning spot urine	Spot urine				91.6	3.53	4.99				4.99	4.99		9.98
2823	96	Huang et al., 2020	https://doi.org/10.1016/j.envpol.2020.114648	Taiwan	Several (see Huang et al., 2017)	Asia	RAPIT (Risk Assessment of Phthalate Incident in Taiwan)	Visit 1, Aug 2012-Feb 2013	2012	Children (6.1 ± 2.4 y; N=253)	children	253	Both	12	DEHP	5oxo-MEHP	morning spot urine	Spot urine				98.2	14.3	16				16	16		29.42
2824	96	Huang et al., 2020	https://doi.org/10.1016/j.envpol.2020.114648	Taiwan	Several (see Huang et al., 2017)	Asia	RAPIT (Risk Assessment of Phthalate Incident in Taiwan)	Visit 1, Aug 2012-Feb 2013	2012	Children (6.1 ± 2.4 y; N=253)	children	253	Both	12	DEHP	5OH-MEHP	morning spot urine	Spot urine				100	21.2	21.7				21.7	21.7		38.84
2825	96	Huang et al., 2020	https://doi.org/10.1016/j.envpol.2020.114648	Taiwan	Several (see Huang et al., 2017)	Asia	RAPIT (Risk Assessment of Phthalate Incident in Taiwan)	Visit 1, Aug 2012-Feb 2013	2012	Children (6.1 ± 2.4 y; N=253)	children	253	Both	17	DINP	MINP	morning spot urine	Spot urine		0.44		3	<LOD	<LOD				0.22		0.22	<LOD
2826	96	Huang et al., 2020	https://doi.org/10.1016/j.envpol.2020.114648	Taiwan	Several (see Huang et al., 2017)	Asia	RAPIT (Risk Assessment of Phthalate Incident in Taiwan)	Visit 2, Jul 2014-Feb 2015	2014	Children (7.9 ± 2.4 y; N=204)	children	204	Both	1	DMP	MMP	morning spot urine	Spot urine				95.2	8.42	10.5				10.5	10.5		18.7
2827	96	Huang et al., 2020	https://doi.org/10.1016/j.envpol.2020.114648	Taiwan	Several (see Huang et al., 2017)	Asia	RAPIT (Risk Assessment of Phthalate Incident in Taiwan)	Visit 2, Jul 2014-Feb 2015	2014	Children (7.9 ± 2.4 y; N=204)	children	204	Both	2	DEP	MEP	morning spot urine	Spot urine				81.9	3.88	7.46				7.46	7.46		17.6
2828	96	Huang et al., 2020	https://doi.org/10.1016/j.envpol.2020.114648	Taiwan	Several (see Huang et al., 2017)	Asia	RAPIT (Risk Assessment of Phthalate Incident in Taiwan)	Visit 2, Jul 2014-Feb 2015	2014	Children (7.9 ± 2.4 y; N=204)	children	204	Both	5	DiBP	MiBP	morning spot urine	Spot urine				97.6	13.4	15.9				15.9	15.9		30.1
2829	96	Huang et al., 2020	https://doi.org/10.1016/j.envpol.2020.114648	Taiwan	Several (see Huang et al., 2017)	Asia	RAPIT (Risk Assessment of Phthalate Incident in Taiwan)	Visit 2, Jul 2014-Feb 2015	2014	Children (7.9 ± 2.4 y; N=204)	children	204	Both	6	DnBP	MnBP	morning spot urine	Spot urine				100	28	30.2				30.2	30.2		59.6
2830	96	Huang et al., 2020	https://doi.org/10.1016/j.envpol.2020.114648	Taiwan	Several (see Huang et al., 2017)	Asia	RAPIT (Risk Assessment of Phthalate Incident in Taiwan)	Visit 2, Jul 2014-Feb 2015	2014	Children (7.9 ± 2.4 y; N=204)	children	204	Both	7	BBP	MBzP	morning spot urine	Spot urine				61.4	0.57	1.11				1.11	1.11		2.31
2831	96	Huang et al., 2020	https://doi.org/10.1016/j.envpol.2020.114648	Taiwan	Several (see Huang et al., 2017)	Asia	RAPIT (Risk Assessment of Phthalate Incident in Taiwan)	Visit 2, Jul 2014-Feb 2015	2014	Children (7.9 ± 2.4 y; N=204)	children	204	Both	12	DEHP	MEHP	morning spot urine	Spot urine				93.4	5.97	7.79				7.79	7.79		13.7
2832	96	Huang et al., 2020	https://doi.org/10.1016/j.envpol.2020.114648	Taiwan	Several (see Huang et al., 2017)	Asia	RAPIT (Risk Assessment of Phthalate Incident in Taiwan)	Visit 2, Jul 2014-Feb 2015	2014	Children (7.9 ± 2.4 y; N=204)	children	204	Both	12	DEHP	5oxo-MEHP	morning spot urine	Spot urine				100	15.1	15.8				15.8	15.8		29.4
2833	96	Huang et al., 2020	https://doi.org/10.1016/j.envpol.2020.114648	Taiwan	Several (see Huang et al., 2017)	Asia	RAPIT (Risk Assessment of Phthalate Incident in Taiwan)	Visit 2, Jul 2014-Feb 2015	2014	Children (7.9 ± 2.4 y; N=204)	children	204	Both	12	DEHP	5OH-MEHP	morning spot urine	Spot urine				100	22.7	24.4				24.4	24.4		45.4
2834	96	Huang et al., 2020	https://doi.org/10.1016/j.envpol.2020.114648	Taiwan	Several (see Huang et al., 2017)	Asia	RAPIT (Risk Assessment of Phthalate Incident in Taiwan)	Visit 2, Jul 2014-Feb 2015	2014	Children (7.9 ± 2.4 y; N=204)	children	204	Both	17	DINP	MINP	morning spot urine	Spot urine		1.2		0	<LOD	<LOD				0.6		0.6	<LOD
2835	96	Huang et al., 2020	https://doi.org/10.1016/j.envpol.2020.114648	Taiwan	Several (see Huang et al., 2017)	Asia	RAPIT (Risk Assessment of Phthalate Incident in Taiwan)	Visit 3, May-Oct 2016	2016	Children (9.8 ± 2.4 y; N=191)	children	191	Both	1	DMP	MMP	morning spot urine	Spot urine				100	20.7	21				21	21		35.4
2836	96	Huang et al., 2020	https://doi.org/10.1016/j.envpol.2020.114648	Taiwan	Several (see Huang et al., 2017)	Asia	RAPIT (Risk Assessment of Phthalate Incident in Taiwan)	Visit 3, May-Oct 2016	2016	Children (9.8 ± 2.4 y; N=191)	children	191	Both	2	DEP	MEP	morning spot urine	Spot urine				86.1	4.68	6.95				6.95	6.95		16.6
2837	96	Huang et al., 2020	https://doi.org/10.1016/j.envpol.2020.114648	Taiwan	Several (see Huang et al., 2017)	Asia	RAPIT (Risk Assessment of Phthalate Incident in Taiwan)	Visit 3, May-Oct 2016	2016	Children (9.8 ± 2.4 y; N=191)	children	191	Both	5	DiBP	MiBP	morning spot urine	Spot urine				100	16.5	17				17	17		31.8
2838	96	Huang et al., 2020	https://doi.org/10.1016/j.envpol.2020.114648	Taiwan	Several (see Huang et al., 2017)	Asia	RAPIT (Risk Assessment of Phthalate Incident in Taiwan)	Visit 3, May-Oct 2016	2016	Children (9.8 ± 2.4 y; N=191)	children	191	Both	6	DnBP	MnBP	morning spot urine	Spot urine				100	28.4	28.4				28.4	28.4		61.3
2839	96	Huang et al., 2020	https://doi.org/10.1016/j.envpol.2020.114648	Taiwan	Several (see Huang et al., 2017)	Asia	RAPIT (Risk Assessment of Phthalate Incident in Taiwan)	Visit 3, May-Oct 2016	2016	Children (9.8 ± 2.4 y; N=191)	children	191	Both	7	BBP	MBzP	morning spot urine	Spot urine				59.6	0.47	1.04				1.04	1.04		1.73
2840	96	Huang et al., 2020	https://doi.org/10.1016/j.envpol.2020.114648	Taiwan	Several (see Huang et al., 2017)	Asia	RAPIT (Risk Assessment of Phthalate Incident in Taiwan)	Visit 3, May-Oct 2016	2016	Children (9.8 ± 2.4 y; N=191)	children	191	Both	12	DEHP	MEHP	morning spot urine	Spot urine				94.6	4.1	4.61				4.61	4.61		8.63
2841	96	Huang et al., 2020	https://doi.org/10.1016/j.envpol.2020.114648	Taiwan	Several (see Huang et al., 2017)	Asia	RAPIT (Risk Assessment of Phthalate Incident in Taiwan)	Visit 3, May-Oct 2016	2016	Children (9.8 ± 2.4 y; N=191)	children	191	Both	12	DEHP	5oxo-MEHP	morning spot urine	Spot urine				98.8	11	12.9				12.9	12.9		21.6
2842	96	Huang et al., 2020	https://doi.org/10.1016/j.envpol.2020.114648	Taiwan	Several (see Huang et al., 2017)	Asia	RAPIT (Risk Assessment of Phthalate Incident in Taiwan)	Visit 3, May-Oct 2016	2016	Children (9.8 ± 2.4 y; N=191)	children	191	Both	12	DEHP	5OH-MEHP	morning spot urine	Spot urine				99.4	15.4	18.1				18.1	18.1		35.5
2843	96	Huang et al., 2020	https://doi.org/10.1016/j.envpol.2020.114648	Taiwan	Several (see Huang et al., 2017)	Asia	RAPIT (Risk Assessment of Phthalate Incident in Taiwan)	Visit 3, May-Oct 2016	2016	Children (9.8 ± 2.4 y; N=191)	children	191	Both	17	DINP	MINP	morning spot urine	Spot urine		1.2		0	<LOD	<LOD				0.6		0.6	<LOD
2845	97	Huang et al., 2021	https://doi.org/10.1016/j.envpol.2021.116799	Taiwan	11 cities	Asia	TEST (Taiwan Environmental Survey for Toxicants) and NAHSIT (National and Nutrition Health Survey in Taiwan)	May-Dec 2013	2013	Adults (52.7 ± 17.5 y; N=217)	adults	217	Both	1	DMP	MMP	spot urine collected in the morning	Spot urine				95.4	22.5	22.88				22.88	22.88		53.11
2846	97	Huang et al., 2021	https://doi.org/10.1016/j.envpol.2021.116799	Taiwan	11 cities	Asia	TEST (Taiwan Environmental Survey for Toxicants) and NAHSIT (National and Nutrition Health Survey in Taiwan)	May-Dec 2013	2013	Adults (52.7 ± 17.5 y; N=217)	adults	217	Both	2	DEP	MEP	spot urine collected in the morning	Spot urine				91.7	10.97	12.53				12.53	12.53		25.92
2847	97	Huang et al., 2021	https://doi.org/10.1016/j.envpol.2021.116799	Taiwan	11 cities	Asia	TEST (Taiwan Environmental Survey for Toxicants) and NAHSIT (National and Nutrition Health Survey in Taiwan)	May-Dec 2013	2013	Adults (52.7 ± 17.5 y; N=217)	adults	217	Both	5	DiBP	MiBP	spot urine collected in the morning	Spot urine				71	3.537	6.972				6.972	6.972		17.03
2848	97	Huang et al., 2021	https://doi.org/10.1016/j.envpol.2021.116799	Taiwan	11 cities	Asia	TEST (Taiwan Environmental Survey for Toxicants) and NAHSIT (National and Nutrition Health Survey in Taiwan)	May-Dec 2013	2013	Adults (52.7 ± 17.5 y; N=217)	adults	217	Both	6	DnBP	MnBP	spot urine collected in the morning	Spot urine				86.6	9.574	14.5				14.5	14.5		28.43
2849	97	Huang et al., 2021	https://doi.org/10.1016/j.envpol.2021.116799	Taiwan	11 cities	Asia	TEST (Taiwan Environmental Survey for Toxicants) and NAHSIT (National and Nutrition Health Survey in Taiwan)	May-Dec 2013	2013	Adults (52.7 ± 17.5 y; N=217)	adults	217	Both	7	BBP	MBzP	spot urine collected in the morning	Spot urine		0.3		22.6	0.316	<LOD				0.15		0.15	<LOD
2850	97	Huang et al., 2021	https://doi.org/10.1016/j.envpol.2021.116799	Taiwan	11 cities	Asia	TEST (Taiwan Environmental Survey for Toxicants) and NAHSIT (National and Nutrition Health Survey in Taiwan)	May-Dec 2013	2013	Adults (52.7 ± 17.5 y; N=217)	adults	217	Both	12	DEHP	MEHP	spot urine collected in the morning	Spot urine				78.8	3.853	7.01				7.01	7.01		12.12
2851	97	Huang et al., 2021	https://doi.org/10.1016/j.envpol.2021.116799	Taiwan	11 cities	Asia	TEST (Taiwan Environmental Survey for Toxicants) and NAHSIT (National and Nutrition Health Survey in Taiwan)	May-Dec 2013	2013	Adults (52.7 ± 17.5 y; N=217)	adults	217	Both	12	DEHP	5OH-MEHP	spot urine collected in the morning	Spot urine				97.7	15.49	15.85				15.85	15.85		30.06
2852	97	Huang et al., 2021	https://doi.org/10.1016/j.envpol.2021.116799	Taiwan	11 cities	Asia	TEST (Taiwan Environmental Survey for Toxicants) and NAHSIT (National and Nutrition Health Survey in Taiwan)	May-Dec 2013	2013	Adults (52.7 ± 17.5 y; N=217)	adults	217	Both	12	DEHP	5oxo-MEHP	spot urine collected in the morning	Spot urine				92.1	7.891	9.927				9.927	9.927		16.35
2853	97	Huang et al., 2021	https://doi.org/10.1016/j.envpol.2021.116799	Taiwan	11 cities	Asia	TEST (Taiwan Environmental Survey for Toxicants) and NAHSIT (National and Nutrition Health Survey in Taiwan)	May-Dec 2013	2013	Adults (52.7 ± 17.5 y; N=217)	adults	217	Both	12	DEHP	5cx-MEPP	spot urine collected in the morning	Spot urine				96.3	17.38	19.96				19.96	19.96		32.41
2854	97	Huang et al., 2021	https://doi.org/10.1016/j.envpol.2021.116799	Taiwan	11 cities	Asia	TEST (Taiwan Environmental Survey for Toxicants) and NAHSIT (National and Nutrition Health Survey in Taiwan)	May-Dec 2013	2013	Adults (52.7 ± 17.5 y; N=217)	adults	217	Both	12	DEHP	MCMHP	spot urine collected in the morning	Spot urine				63.6	1.501	3.114				3.114	3.114		6.305
2855	97	Huang et al., 2021	https://doi.org/10.1016/j.envpol.2021.116799	Taiwan	11 cities	Asia	TEST (Taiwan Environmental Survey for Toxicants) and NAHSIT (National and Nutrition Health Survey in Taiwan)	May-Dec 2013	2013	Adults (52.7 ± 17.5 y; N=217)	adults	217	Both	17	DINP	MINP	spot urine collected in the morning	Spot urine		0.1		10.6	0.214	<LOD				0.05		0.05	<LOD
2872	97	Liao et al., 2021	https://doi.org/10.1016/j.ijheh.2021.113769	Taiwan	20 cities, different areas and regions	Asia	TEST (Taiwan Environmental Survey for Toxicants) and NAHSIT (National and Nutrition Health Survey in Taiwan)	May 2013 - Dec 2016	2015	Children (7-11 y; N=336)	children	336	Both	1	DMP	MMP	first morning urine	Morning urine				99.7	34	31.97				31.97	31.97				198.79
2873	97	Liao et al., 2021	https://doi.org/10.1016/j.ijheh.2021.113769	Taiwan	20 cities, different areas and regions	Asia	TEST (Taiwan Environmental Survey for Toxicants) and NAHSIT (National and Nutrition Health Survey in Taiwan)	May 2013 - Dec 2016	2015	Children (7-11 y; N=336)	children	336	Both	2	DEP	MEP	first morning urine	Morning urine				98.8	17.7	16.1				16.1	16.1				168.73
2874	97	Liao et al., 2021	https://doi.org/10.1016/j.ijheh.2021.113769	Taiwan	20 cities, different areas and regions	Asia	TEST (Taiwan Environmental Survey for Toxicants) and NAHSIT (National and Nutrition Health Survey in Taiwan)	May 2013 - Dec 2016	2015	Children (7-11 y; N=336)	children	336	Both	5	DiBP	MiBP	first morning urine	Morning urine				96.4	21.09	22.71				22.71	22.71				140.78
2875	97	Liao et al., 2021	https://doi.org/10.1016/j.ijheh.2021.113769	Taiwan	20 cities, different areas and regions	Asia	TEST (Taiwan Environmental Survey for Toxicants) and NAHSIT (National and Nutrition Health Survey in Taiwan)	May 2013 - Dec 2016	2015	Children (7-11 y; N=336)	children	336	Both	6	DnBP	MnBP	first morning urine	Morning urine				97.9	34.03	31.36				31.36	31.36				218.25
2876	97	Liao et al., 2021	https://doi.org/10.1016/j.ijheh.2021.113769	Taiwan	20 cities, different areas and regions	Asia	TEST (Taiwan Environmental Survey for Toxicants) and NAHSIT (National and Nutrition Health Survey in Taiwan)	May 2013 - Dec 2016	2015	Children (7-11 y; N=336)	children	336	Both	7	BBP	MBzP	first morning urine	Morning urine				62.5	1	1.98				1.98	1.98				15.02
2877	97	Liao et al., 2021	https://doi.org/10.1016/j.ijheh.2021.113769	Taiwan	20 cities, different areas and regions	Asia	TEST (Taiwan Environmental Survey for Toxicants) and NAHSIT (National and Nutrition Health Survey in Taiwan)	May 2013 - Dec 2016	2015	Children (7-11 y; N=336)	children	336	Both	12	DEHP	MEHP	first morning urine	Morning urine				60.4	1.65	5.27				5.27	5.27				63.09
2878	97	Liao et al., 2021	https://doi.org/10.1016/j.ijheh.2021.113769	Taiwan	20 cities, different areas and regions	Asia	TEST (Taiwan Environmental Survey for Toxicants) and NAHSIT (National and Nutrition Health Survey in Taiwan)	May 2013 - Dec 2016	2015	Children (7-11 y; N=336)	children	336	Both	12	DEHP	5OH-MEHP	first morning urine	Morning urine				99.4	35.51	30.62				30.62	30.62				182.8
2879	97	Liao et al., 2021	https://doi.org/10.1016/j.ijheh.2021.113769	Taiwan	20 cities, different areas and regions	Asia	TEST (Taiwan Environmental Survey for Toxicants) and NAHSIT (National and Nutrition Health Survey in Taiwan)	May 2013 - Dec 2016	2015	Children (7-11 y; N=336)	children	336	Both	12	DEHP	5oxo-MEHP	first morning urine	Morning urine				99.7	29.1	25.41				25.41	25.41				131.82
2880	97	Liao et al., 2021	https://doi.org/10.1016/j.ijheh.2021.113769	Taiwan	20 cities, different areas and regions	Asia	TEST (Taiwan Environmental Survey for Toxicants) and NAHSIT (National and Nutrition Health Survey in Taiwan)	May 2013 - Dec 2016	2015	Children (7-11 y; N=336)	children	336	Both	12	DEHP	5cx-MEPP	first morning urine	Morning urine				98.8	40.14	36.06				36.06	36.06				220.98
2881	97	Liao et al., 2021	https://doi.org/10.1016/j.ijheh.2021.113769	Taiwan	20 cities, different areas and regions	Asia	TEST (Taiwan Environmental Survey for Toxicants) and NAHSIT (National and Nutrition Health Survey in Taiwan)	May 2013 - Dec 2016	2015	Children (7-11 y; N=336)	children	336	Both	12	DEHP	MCMHP	first morning urine	Morning urine				96.1	10.2	10.35				10.35	10.35				51.04
2882	97	Liao et al., 2021	https://doi.org/10.1016/j.ijheh.2021.113769	Taiwan	20 cities, different areas and regions	Asia	TEST (Taiwan Environmental Survey for Toxicants) and NAHSIT (National and Nutrition Health Survey in Taiwan)	May 2013 - Dec 2016	2015	Children (7-11 y; N=336)	children	336	Both	17	DINP	MINP	first morning urine	Morning urine		0.1		42.9	0.51	<LOD				0.05		0.05			8.69
2883	97	Liao et al., 2021	https://doi.org/10.1016/j.ijheh.2021.113769	Taiwan	20 cities, different areas and regions	Asia	TEST (Taiwan Environmental Survey for Toxicants) and NAHSIT (National and Nutrition Health Survey in Taiwan)	May 2013 - Dec 2016	2015	Adults (>= 18 y; N=1264)	adults	1264	Both	1	DMP	MMP	first morning urine	Morning urine				98.9	28.44	26.91				26.91	26.91				208.19
2884	97	Liao et al., 2021	https://doi.org/10.1016/j.ijheh.2021.113769	Taiwan	20 cities, different areas and regions	Asia	TEST (Taiwan Environmental Survey for Toxicants) and NAHSIT (National and Nutrition Health Survey in Taiwan)	May 2013 - Dec 2016	2015	Adults (>= 18 y; N=1264)	adults	1264	Both	2	DEP	MEP	first morning urine	Morning urine				94.9	17.67	17.35				17.35	17.35				265.81
2885	97	Liao et al., 2021	https://doi.org/10.1016/j.ijheh.2021.113769	Taiwan	20 cities, different areas and regions	Asia	TEST (Taiwan Environmental Survey for Toxicants) and NAHSIT (National and Nutrition Health Survey in Taiwan)	May 2013 - Dec 2016	2015	Adults (>= 18 y; N=1264)	adults	1264	Both	5	DiBP	MiBP	first morning urine	Morning urine				89.2	7.53	9.51				9.51	9.51				69.99
2886	97	Liao et al., 2021	https://doi.org/10.1016/j.ijheh.2021.113769	Taiwan	20 cities, different areas and regions	Asia	TEST (Taiwan Environmental Survey for Toxicants) and NAHSIT (National and Nutrition Health Survey in Taiwan)	May 2013 - Dec 2016	2015	Adults (>= 18 y; N=1264)	adults	1264	Both	6	DnBP	MnBP	first morning urine	Morning urine				92.5	14.37	17				17	17				204.32
2887	97	Liao et al., 2021	https://doi.org/10.1016/j.ijheh.2021.113769	Taiwan	20 cities, different areas and regions	Asia	TEST (Taiwan Environmental Survey for Toxicants) and NAHSIT (National and Nutrition Health Survey in Taiwan)	May 2013 - Dec 2016	2015	Adults (>= 18 y; N=1264)	adults	1264	Both	7	BBP	MBzP	first morning urine	Morning urine		0.3		45.9	0.74	<LOD				0.15		0.15			11.73
2888	97	Liao et al., 2021	https://doi.org/10.1016/j.ijheh.2021.113769	Taiwan	20 cities, different areas and regions	Asia	TEST (Taiwan Environmental Survey for Toxicants) and NAHSIT (National and Nutrition Health Survey in Taiwan)	May 2013 - Dec 2016	2015	Adults (>= 18 y; N=1264)	adults	1264	Both	12	DEHP	MEHP	first morning urine	Morning urine				67.3	2.93	6.31				6.31	6.31				59.23
2889	97	Liao et al., 2021	https://doi.org/10.1016/j.ijheh.2021.113769	Taiwan	20 cities, different areas and regions	Asia	TEST (Taiwan Environmental Survey for Toxicants) and NAHSIT (National and Nutrition Health Survey in Taiwan)	May 2013 - Dec 2016	2015	Adults (>= 18 y; N=1264)	adults	1264	Both	12	DEHP	5OH-MEHP	first morning urine	Morning urine				98.7	16.74	17.59				17.59	17.59				69.66
2890	97	Liao et al., 2021	https://doi.org/10.1016/j.ijheh.2021.113769	Taiwan	20 cities, different areas and regions	Asia	TEST (Taiwan Environmental Survey for Toxicants) and NAHSIT (National and Nutrition Health Survey in Taiwan)	May 2013 - Dec 2016	2015	Adults (>= 18 y; N=1264)	adults	1264	Both	12	DEHP	5oxo-MEHP	first morning urine	Morning urine				95.1	9.44	11.2				11.2	11.2				35.07
2891	97	Liao et al., 2021	https://doi.org/10.1016/j.ijheh.2021.113769	Taiwan	20 cities, different areas and regions	Asia	TEST (Taiwan Environmental Survey for Toxicants) and NAHSIT (National and Nutrition Health Survey in Taiwan)	May 2013 - Dec 2016	2015	Adults (>= 18 y; N=1264)	adults	1264	Both	12	DEHP	5cx-MEPP	first morning urine	Morning urine				97.4	19.41	20.8				20.8	20.8				93.83
2892	97	Liao et al., 2021	https://doi.org/10.1016/j.ijheh.2021.113769	Taiwan	20 cities, different areas and regions	Asia	TEST (Taiwan Environmental Survey for Toxicants) and NAHSIT (National and Nutrition Health Survey in Taiwan)	May 2013 - Dec 2016	2015	Adults (>= 18 y; N=1264)	adults	1264	Both	12	DEHP	MCMHP	first morning urine	Morning urine				86.7	4.62	6.3				6.3	6.3				27.69
2893	97	Liao et al., 2021	https://doi.org/10.1016/j.ijheh.2021.113769	Taiwan	20 cities, different areas and regions	Asia	TEST (Taiwan Environmental Survey for Toxicants) and NAHSIT (National and Nutrition Health Survey in Taiwan)	May 2013 - Dec 2016	2015	Adults (>= 18 y; N=1264)	adults	1264	Both	17	DINP	MINP	first morning urine	Morning urine		0.1		15.9	0.29	<LOD				0.05		0.05			12.13
2894	97	Liao et al., 2021	https://doi.org/10.1016/j.ijheh.2021.113769	Taiwan	20 cities, different areas and regions	Asia	TEST (Taiwan Environmental Survey for Toxicants) and NAHSIT (National and Nutrition Health Survey in Taiwan)	May 2013 - Dec 2016	2015	General population (approx. 70% adults), males (N=913)	adults	913	Male	1	DMP	MMP	first morning urine	Morning urine				99.1	30.57	29.45				29.45	29.45				224.96
2895	97	Liao et al., 2021	https://doi.org/10.1016/j.ijheh.2021.113769	Taiwan	20 cities, different areas and regions	Asia	TEST (Taiwan Environmental Survey for Toxicants) and NAHSIT (National and Nutrition Health Survey in Taiwan)	May 2013 - Dec 2016	2015	General population (approx. 70% adults), males (N=913)	adults	913	Male	2	DEP	MEP	first morning urine	Morning urine				95.4	16.06	16.61				16.61	16.61				197.4
2896	97	Liao et al., 2021	https://doi.org/10.1016/j.ijheh.2021.113769	Taiwan	20 cities, different areas and regions	Asia	TEST (Taiwan Environmental Survey for Toxicants) and NAHSIT (National and Nutrition Health Survey in Taiwan)	May 2013 - Dec 2016	2015	General population (approx. 70% adults), males (N=913)	adults	913	Male	5	DiBP	MiBP	first morning urine	Morning urine				92.4	10.12	12.11				12.11	12.11				76.81
2897	97	Liao et al., 2021	https://doi.org/10.1016/j.ijheh.2021.113769	Taiwan	20 cities, different areas and regions	Asia	TEST (Taiwan Environmental Survey for Toxicants) and NAHSIT (National and Nutrition Health Survey in Taiwan)	May 2013 - Dec 2016	2015	General population (approx. 70% adults), males (N=913)	adults	913	Male	6	DnBP	MnBP	first morning urine	Morning urine				93.5	17.59	19.87				19.87	19.87				206.63
2898	97	Liao et al., 2021	https://doi.org/10.1016/j.ijheh.2021.113769	Taiwan	20 cities, different areas and regions	Asia	TEST (Taiwan Environmental Survey for Toxicants) and NAHSIT (National and Nutrition Health Survey in Taiwan)	May 2013 - Dec 2016	2015	General population (approx. 70% adults), males (N=913)	adults	913	Male	7	BBP	MBzP	first morning urine	Morning urine				53.2	0.89	1.96				1.96	1.96				13.58
2899	97	Liao et al., 2021	https://doi.org/10.1016/j.ijheh.2021.113769	Taiwan	20 cities, different areas and regions	Asia	TEST (Taiwan Environmental Survey for Toxicants) and NAHSIT (National and Nutrition Health Survey in Taiwan)	May 2013 - Dec 2016	2015	General population (approx. 70% adults), males (N=913)	adults	913	Male	12	DEHP	MEHP	first morning urine	Morning urine				67.3	3	7.2				7.2	7.2				106.36
2900	97	Liao et al., 2021	https://doi.org/10.1016/j.ijheh.2021.113769	Taiwan	20 cities, different areas and regions	Asia	TEST (Taiwan Environmental Survey for Toxicants) and NAHSIT (National and Nutrition Health Survey in Taiwan)	May 2013 - Dec 2016	2015	General population (approx. 70% adults), males (N=913)	adults	913	Male	12	DEHP	5OH-MEHP	first morning urine	Morning urine				98.2	20.29	21.01				21.01	21.01				105.28
2901	97	Liao et al., 2021	https://doi.org/10.1016/j.ijheh.2021.113769	Taiwan	20 cities, different areas and regions	Asia	TEST (Taiwan Environmental Survey for Toxicants) and NAHSIT (National and Nutrition Health Survey in Taiwan)	May 2013 - Dec 2016	2015	General population (approx. 70% adults), males (N=913)	adults	913	Male	12	DEHP	5oxo-MEHP	first morning urine	Morning urine				96.7	13.08	14.41				14.41	14.41				87.08
2902	97	Liao et al., 2021	https://doi.org/10.1016/j.ijheh.2021.113769	Taiwan	20 cities, different areas and regions	Asia	TEST (Taiwan Environmental Survey for Toxicants) and NAHSIT (National and Nutrition Health Survey in Taiwan)	May 2013 - Dec 2016	2015	General population (approx. 70% adults), males (N=913)	adults	913	Male	12	DEHP	5cx-MEPP	first morning urine	Morning urine				97.7	22.69	22.58				22.58	22.58				140.08
2903	97	Liao et al., 2021	https://doi.org/10.1016/j.ijheh.2021.113769	Taiwan	20 cities, different areas and regions	Asia	TEST (Taiwan Environmental Survey for Toxicants) and NAHSIT (National and Nutrition Health Survey in Taiwan)	May 2013 - Dec 2016	2015	General population (approx. 70% adults), males (N=913)	adults	913	Male	12	DEHP	MCMHP	first morning urine	Morning urine				90.4	5.69	7.19				7.19	7.19				31.25
2904	97	Liao et al., 2021	https://doi.org/10.1016/j.ijheh.2021.113769	Taiwan	20 cities, different areas and regions	Asia	TEST (Taiwan Environmental Survey for Toxicants) and NAHSIT (National and Nutrition Health Survey in Taiwan)	May 2013 - Dec 2016	2015	General population (approx. 70% adults), males (N=913)	adults	913	Male	17	DINP	MINP	first morning urine	Morning urine		0.1		26.9	0.39	<LOD				0.05		0.05			14.9
2905	97	Liao et al., 2021	https://doi.org/10.1016/j.ijheh.2021.113769	Taiwan	20 cities, different areas and regions	Asia	TEST (Taiwan Environmental Survey for Toxicants) and NAHSIT (National and Nutrition Health Survey in Taiwan)	May 2013 - Dec 2016	2015	General population (approx. 70% adults), females (N=944)	adults	944	Female	1	DMP	MMP	first morning urine	Morning urine				98.9	27.52	26.91				26.91	26.91				192.61
2906	97	Liao et al., 2021	https://doi.org/10.1016/j.ijheh.2021.113769	Taiwan	20 cities, different areas and regions	Asia	TEST (Taiwan Environmental Survey for Toxicants) and NAHSIT (National and Nutrition Health Survey in Taiwan)	May 2013 - Dec 2016	2015	General population (approx. 70% adults), females (N=944)	adults	944	Female	2	DEP	MEP	first morning urine	Morning urine				96.8	20.51	18.69				18.69	18.69				266.16
2907	97	Liao et al., 2021	https://doi.org/10.1016/j.ijheh.2021.113769	Taiwan	20 cities, different areas and regions	Asia	TEST (Taiwan Environmental Survey for Toxicants) and NAHSIT (National and Nutrition Health Survey in Taiwan)	May 2013 - Dec 2016	2015	General population (approx. 70% adults), females (N=944)	adults	944	Female	5	DiBP	MiBP	first morning urine	Morning urine				90.6	9.92	12.72				12.72	12.72				87.97
2908	97	Liao et al., 2021	https://doi.org/10.1016/j.ijheh.2021.113769	Taiwan	20 cities, different areas and regions	Asia	TEST (Taiwan Environmental Survey for Toxicants) and NAHSIT (National and Nutrition Health Survey in Taiwan)	May 2013 - Dec 2016	2015	General population (approx. 70% adults), females (N=944)	adults	944	Female	6	DnBP	MnBP	first morning urine	Morning urine				95	19.11	20.8				20.8	20.8				167.09
2909	97	Liao et al., 2021	https://doi.org/10.1016/j.ijheh.2021.113769	Taiwan	20 cities, different areas and regions	Asia	TEST (Taiwan Environmental Survey for Toxicants) and NAHSIT (National and Nutrition Health Survey in Taiwan)	May 2013 - Dec 2016	2015	General population (approx. 70% adults), females (N=944)	adults	944	Female	7	BBP	MBzP	first morning urine	Morning urine		0.3		48.3	0.72	<LOD				0.15		0.15			11.74
2910	97	Liao et al., 2021	https://doi.org/10.1016/j.ijheh.2021.113769	Taiwan	20 cities, different areas and regions	Asia	TEST (Taiwan Environmental Survey for Toxicants) and NAHSIT (National and Nutrition Health Survey in Taiwan)	May 2013 - Dec 2016	2015	General population (approx. 70% adults), females (N=944)	adults	944	Female	12	DEHP	MEHP	first morning urine	Morning urine				61	1.79	4.42				4.42	4.42				37.25
2911	97	Liao et al., 2021	https://doi.org/10.1016/j.ijheh.2021.113769	Taiwan	20 cities, different areas and regions	Asia	TEST (Taiwan Environmental Survey for Toxicants) and NAHSIT (National and Nutrition Health Survey in Taiwan)	May 2013 - Dec 2016	2015	General population (approx. 70% adults), females (N=944)	adults	944	Female	12	DEHP	5OH-MEHP	first morning urine	Morning urine				99.4	19.5	19.3				19.3	19.3				96.25
2912	97	Liao et al., 2021	https://doi.org/10.1016/j.ijheh.2021.113769	Taiwan	20 cities, different areas and regions	Asia	TEST (Taiwan Environmental Survey for Toxicants) and NAHSIT (National and Nutrition Health Survey in Taiwan)	May 2013 - Dec 2016	2015	General population (approx. 70% adults), females (N=944)	adults	944	Female	12	DEHP	5oxo-MEHP	first morning urine	Morning urine				96.2	12.24	13.54				13.54	13.54				70.11
2913	97	Liao et al., 2021	https://doi.org/10.1016/j.ijheh.2021.113769	Taiwan	20 cities, different areas and regions	Asia	TEST (Taiwan Environmental Survey for Toxicants) and NAHSIT (National and Nutrition Health Survey in Taiwan)	May 2013 - Dec 2016	2015	General population (approx. 70% adults), females (N=944)	adults	944	Female	12	DEHP	5cx-MEPP	first morning urine	Morning urine				97.6	22.55	23.13				23.13	23.13				125.56
2914	97	Liao et al., 2021	https://doi.org/10.1016/j.ijheh.2021.113769	Taiwan	20 cities, different areas and regions	Asia	TEST (Taiwan Environmental Survey for Toxicants) and NAHSIT (National and Nutrition Health Survey in Taiwan)	May 2013 - Dec 2016	2015	General population (approx. 70% adults), females (N=944)	adults	944	Female	12	DEHP	MCMHP	first morning urine	Morning urine				88.6	5.52	6.98				6.98	6.98				37.11
2915	97	Liao et al., 2021	https://doi.org/10.1016/j.ijheh.2021.113769	Taiwan	20 cities, different areas and regions	Asia	TEST (Taiwan Environmental Survey for Toxicants) and NAHSIT (National and Nutrition Health Survey in Taiwan)	May 2013 - Dec 2016	2015	General population (approx. 70% adults), females (N=944)	adults	944	Female	17	DINP	MINP	first morning urine	Morning urine		0.1		23	0.31	<LOD				0.05		0.05			7.98
2916	97	Liao et al., 2021	https://doi.org/10.1016/j.ijheh.2021.113769	Taiwan	Northern Taiwan	Asia	TEST (Taiwan Environmental Survey for Toxicants) and NAHSIT (National and Nutrition Health Survey in Taiwan)	May 2013 - Dec 2016	2015	General population Northern Taiwan, N=570	adults	570	Both	1	DMP	MMP	first morning urine	Morning urine					26.71	26.31				26.31	26.31				154.5
2917	97	Liao et al., 2021	https://doi.org/10.1016/j.ijheh.2021.113769	Taiwan	Central Taiwan	Asia	TEST (Taiwan Environmental Survey for Toxicants) and NAHSIT (National and Nutrition Health Survey in Taiwan)	May 2013 - Dec 2016	2015	General population Central Taiwan, N=407	adults	407	Both	1	DMP	MMP	first morning urine	Morning urine					31.1	29.6				29.6	29.6				248.46
2918	97	Liao et al., 2021	https://doi.org/10.1016/j.ijheh.2021.113769	Taiwan	Southern Taiwan	Asia	TEST (Taiwan Environmental Survey for Toxicants) and NAHSIT (National and Nutrition Health Survey in Taiwan)	May 2013 - Dec 2016	2015	General population Southern Taiwan, N=487	adults	487	Both	1	DMP	MMP	first morning urine	Morning urine					28.56	27.9				27.9	27.9				194.62
2919	97	Liao et al., 2021	https://doi.org/10.1016/j.ijheh.2021.113769	Taiwan	Eastern Taiwan	Asia	TEST (Taiwan Environmental Survey for Toxicants) and NAHSIT (National and Nutrition Health Survey in Taiwan)	May 2013 - Dec 2016	2015	General population Eastern Taiwan, N=276	adults	276	Both	1	DMP	MMP	first morning urine	Morning urine					29.87	27.48				27.48	27.48				230.15
2921	97	Liao et al., 2021	https://doi.org/10.1016/j.ijheh.2021.113769	Taiwan	Urban	Asia	TEST (Taiwan Environmental Survey for Toxicants) and NAHSIT (National and Nutrition Health Survey in Taiwan)	May 2013 - Dec 2016	2015	General population, urban area	adults	690	Both	1	DMP	MMP	first morning urine	Morning urine					27	27.5				27.5	27.5				182.99
2922	97	Liao et al., 2021	https://doi.org/10.1016/j.ijheh.2021.113769	Taiwan	Suburban	Asia	TEST (Taiwan Environmental Survey for Toxicants) and NAHSIT (National and Nutrition Health Survey in Taiwan)	May 2013 - Dec 2016	2015	General population, suburban area	adults	573	Both	1	DMP	MMP	first morning urine	Morning urine					28.04	25.96				25.96	25.96				255.91
2923	97	Liao et al., 2021	https://doi.org/10.1016/j.ijheh.2021.113769	Taiwan	Rural	Asia	TEST (Taiwan Environmental Survey for Toxicants) and NAHSIT (National and Nutrition Health Survey in Taiwan)	May 2013 - Dec 2016	2015	General population, rural area	adults	220	Both	1	DMP	MMP	first morning urine	Morning urine					36.94	37.15				37.15	37.15				250.89
2183	71	Saengkaew et al., 2017	https://doi.org/10.1515/jpem-2017-0172	Thailand	Bangkok	Asia		2014-2016	2015	Children, normal-weight group (9-12 y; N=70)	children	70	Both	1	DMP	MMP	spot morning urine	Spot urine																										<LOD				<LOD
2184	71	Saengkaew et al., 2017	https://doi.org/10.1515/jpem-2017-0172	Thailand	Bangkok	Asia		2014-2016	2015	Children, normal-weight group (9-12 y; N=70)	children	70	Both	6	DnBP	MnBP	spot morning urine	Spot urine																										233.6				233.6
679	15	Guo et al., 2011	https://doi.org/10.1021/es103879m	Vietnam	Hanoi	Asia		May-July 2010	2010	General population (average age >=30 y; N=30)	adults	30	Both	1	DMP	MMP	Spot urine	Spot urine	0.5	not shown			8.4	<LOD				0.25		0.25		14.6	not shown										6.2	n.d.				6.2
680	15	Guo et al., 2011	https://doi.org/10.1021/es103879m	Vietnam	Hanoi	Asia		May-July 2010	2010	General population (average age >=30 y; N=30)	adults	30	Both	2	DEP	MEP	Spot urine	Spot urine					7.2	5.1				5.1	5.1			70.5	not shown										6.5	5.8				5.8
681	15	Guo et al., 2011	https://doi.org/10.1021/es103879m	Vietnam	Hanoi	Asia		May-July 2010	2010	General population (average age >=30 y; N=30)	adults	30	Both	19	Several	MCPP	Spot urine	Spot urine					1.6	0.9				0.9	0.9			4.5	not shown										1.2	0.5				0.5
682	15	Guo et al., 2011	https://doi.org/10.1021/es103879m	Vietnam	Hanoi	Asia		May-July 2010	2010	General population (average age >=30 y; N=30)	adults	30	Both	6	DnBP	MnBP	Spot urine	Spot urine					19.1	20.1				20.1	20.1			69.7	not shown										17	14.1				14.1
683	15	Guo et al., 2011	https://doi.org/10.1021/es103879m	Vietnam	Hanoi	Asia		May-July 2010	2010	General population (average age >=30 y; N=30)	adults	30	Both	5	DiBP	MiBP	Spot urine	Spot urine					13.6	12.9				12.9	12.9			30	not shown										12.2	10.3				10.3
684	15	Guo et al., 2011	https://doi.org/10.1021/es103879m	Vietnam	Hanoi	Asia		May-July 2010	2010	General population (average age >=30 y; N=30)	adults	30	Both	12	DEHP	5cx-MEPP	Spot urine	Spot urine					21	27.5				27.5	27.5			47.3	not shown										18.8	19.1				19.1
685	15	Guo et al., 2011	https://doi.org/10.1021/es103879m	Vietnam	Hanoi	Asia		May-July 2010	2010	General population (average age >=30 y; N=30)	adults	30	Both	12	DEHP	MCMHP	Spot urine	Spot urine					20	17.7				17.7	17.7			106	not shown										17.8	18.3				18.3
686	15	Guo et al., 2011	https://doi.org/10.1021/es103879m	Vietnam	Hanoi	Asia		May-July 2010	2010	General population (average age >=30 y; N=30)	adults	30	Both	12	DEHP	5OH-MEHP	Spot urine	Spot urine					7.6	6.8				6.8	6.8			21.7	not shown										6.7	6.7				6.7
687	15	Guo et al., 2011	https://doi.org/10.1021/es103879m	Vietnam	Hanoi	Asia		May-July 2010	2010	General population (average age >=30 y; N=30)	adults	30	Both	12	DEHP	5oxo-MEHP	Spot urine	Spot urine					4.8	5.2				5.2	5.2			14	not shown										4.3	4.1				4.1
688	15	Guo et al., 2011	https://doi.org/10.1021/es103879m	Vietnam	Hanoi	Asia		May-July 2010	2010	General population (average age >=30 y; N=30)	adults	30	Both	8	DCHP	MCHP	Spot urine	Spot urine	0.1	not shown			1.9	<LOD				0.05		0.05		<LOD	not shown										1.4	n.d.				1.4
689	15	Guo et al., 2011	https://doi.org/10.1021/es103879m	Vietnam	Hanoi	Asia		May-July 2010	2010	General population (average age >=30 y; N=30)	adults	30	Both	7	BBP	MBzP	Spot urine	Spot urine	0.1	not shown			1.7	<LOD				0.05		0.05		1.6	not shown										1.2	n.d.				1.2
690	15	Guo et al., 2011	https://doi.org/10.1021/es103879m	Vietnam	Hanoi	Asia		May-July 2010	2010	General population (average age >=30 y; N=30)	adults	30	Both	12	DEHP	MEHP	Spot urine	Spot urine					3.3	2.7				2.7	2.7			7.1	not shown										2.4	1.7				1.7
691	15	Guo et al., 2011	https://doi.org/10.1021/es103879m	Vietnam	Hanoi	Asia		May-July 2010	2010	General population (average age >=30 y; N=30)	adults	30	Both	15	DOP	MOP	Spot urine	Spot urine	0.25	not shown			0.8	<LOD				0.125		0.125		0.6	not shown										1	n.d.				1
692	15	Guo et al., 2011	https://doi.org/10.1021/es103879m	Vietnam	Hanoi	Asia		May-July 2010	2010	General population (average age >=30 y; N=30)	adults	30	Both	17	DINP	MINP	Spot urine	Spot urine	0.25	not shown			1.6	<LOD				0.125		0.125		<LOD	not shown										0.7	n.d.				0.7
1481	41	Hartmann et al., 2015	http://dx.doi.org/10.1016/j.ijheh.2015.04.002	Austria		Europe	ASNS (Austrian Study on Nutritional Status)	2010-2012_Austrian Study of Nutritional Status (ASNS)	2011	Children I (6-8 y; N=31)	children	31	Both	2	DEP	MEP	Spot urine	Spot urine	5	2.5		96.8		16				16	16				308
1482	41	Hartmann et al., 2015	http://dx.doi.org/10.1016/j.ijheh.2015.04.002	Austria		Europe	ASNS (Austrian Study on Nutritional Status)	2010-2012_Austrian Study of Nutritional Status (ASNS)	2011	Children I (6-8 y; N=31)	children	31	Both	6	DnBP	MnBP	Spot urine	Spot urine	1.06	0.53		100		27				27	27				65
1483	41	Hartmann et al., 2015	http://dx.doi.org/10.1016/j.ijheh.2015.04.002	Austria		Europe	ASNS (Austrian Study on Nutritional Status)	2010-2012_Austrian Study of Nutritional Status (ASNS)	2011	Children I (6-8 y; N=31)	children	31	Both	5	DiBP	MiBP	Spot urine	Spot urine	1.18	0.59		100		54				54	54				156
1484	41	Hartmann et al., 2015	http://dx.doi.org/10.1016/j.ijheh.2015.04.002	Austria		Europe	ASNS (Austrian Study on Nutritional Status)	2010-2012_Austrian Study of Nutritional Status (ASNS)	2011	Children I (6-8 y; N=31)	children	31	Both	7	BBP	MBzP	Spot urine	Spot urine	1.18	0.59		96.8		5.3				5.3	5.3				45
1485	41	Hartmann et al., 2015	http://dx.doi.org/10.1016/j.ijheh.2015.04.002	Austria		Europe	ASNS (Austrian Study on Nutritional Status)	2010-2012_Austrian Study of Nutritional Status (ASNS)	2011	Children I (6-8 y; N=31)	children	31	Both	12	DEHP	MEHP	Spot urine	Spot urine	1.38	0.69		58.1		<LOQ				0.69		0.69			10
1486	41	Hartmann et al., 2015	http://dx.doi.org/10.1016/j.ijheh.2015.04.002	Austria		Europe	ASNS (Austrian Study on Nutritional Status)	2010-2012_Austrian Study of Nutritional Status (ASNS)	2011	Children I (6-8 y; N=31)	children	31	Both	12	DEHP	5OH-MEHP	Spot urine	Spot urine	1.58	0.79		100		11				11	11				34
1487	41	Hartmann et al., 2015	http://dx.doi.org/10.1016/j.ijheh.2015.04.002	Austria		Europe	ASNS (Austrian Study on Nutritional Status)	2010-2012_Austrian Study of Nutritional Status (ASNS)	2011	Children I (6-8 y; N=31)	children	31	Both	12	DEHP	5oxo-MEHP	Spot urine	Spot urine	1.12	0.56		100		8.7				8.7	8.7				21
1488	41	Hartmann et al., 2015	http://dx.doi.org/10.1016/j.ijheh.2015.04.002	Austria		Europe	ASNS (Austrian Study on Nutritional Status)	2010-2012_Austrian Study of Nutritional Status (ASNS)	2011	Children I (6-8 y; N=31)	children	31	Both	12	DEHP	5cx-MEPP	Spot urine	Spot urine	0.92	0.46		100		23				23	23				53
1489	41	Hartmann et al., 2015	http://dx.doi.org/10.1016/j.ijheh.2015.04.002	Austria		Europe	ASNS (Austrian Study on Nutritional Status)	2010-2012_Austrian Study of Nutritional Status (ASNS)	2011	Children I (6-8 y; N=31)	children	31	Both	19	Several	MCPP	Spot urine	Spot urine	3.2	1.6		100		4.2				4.2	4.2				12
1490	41	Hartmann et al., 2015	http://dx.doi.org/10.1016/j.ijheh.2015.04.002	Austria		Europe	ASNS (Austrian Study on Nutritional Status)	2010-2012_Austrian Study of Nutritional Status (ASNS)	2011	Children I (6-8 y; N=31)	children	31	Both	8	DCHP	MCHP	Spot urine	Spot urine	1.02	0.51		3.2		n.d.				0.255		0.255			<LOQ
1491	41	Hartmann et al., 2015	http://dx.doi.org/10.1016/j.ijheh.2015.04.002	Austria		Europe	ASNS (Austrian Study on Nutritional Status)	2010-2012_Austrian Study of Nutritional Status (ASNS)	2011	Children I (6-8 y; N=31)	children	31	Both	10	DnPeP	MnPeP	Spot urine	Spot urine	1.1	0.55		6.5		n.d.				0.275		0.275			<LOQ
1492	41	Hartmann et al., 2015	http://dx.doi.org/10.1016/j.ijheh.2015.04.002	Austria		Europe	ASNS (Austrian Study on Nutritional Status)	2010-2012_Austrian Study of Nutritional Status (ASNS)	2011	Children I (6-8 y; N=31)	children	31	Both	15	DOP	MOP	Spot urine	Spot urine	0.9	0.45		12.9		n.d.				0.225		0.225			<LOQ
1493	41	Hartmann et al., 2015	http://dx.doi.org/10.1016/j.ijheh.2015.04.002	Austria		Europe	ASNS (Austrian Study on Nutritional Status)	2010-2012_Austrian Study of Nutritional Status (ASNS)	2011	Children I (6-8 y; N=31)	children	31	Both	17	DINP	MINP	Spot urine	Spot urine	0.94	0.47		3.2		n.d.				0.235		0.235			5.1
1494	41	Hartmann et al., 2015	http://dx.doi.org/10.1016/j.ijheh.2015.04.002	Austria		Europe	ASNS (Austrian Study on Nutritional Status)	2010-2012_Austrian Study of Nutritional Status (ASNS)	2011	Children I (6-8 y; N=31)	children	31	Both	18	DIDP	MIDP	Spot urine	Spot urine	0.94	0.47		3.2		n.d.				0.235		0.235			n.d.
1495	41	Hartmann et al., 2015	http://dx.doi.org/10.1016/j.ijheh.2015.04.002	Austria		Europe	ASNS (Austrian Study on Nutritional Status)	2010-2012_Austrian Study of Nutritional Status (ASNS)	2011	Children and teenagers (7-15 y; N=220)	children	220	Both	2	DEP	MEP	Spot urine	Spot urine	5	2.5		98.6		20				20	20				108											21				21
1496	41	Hartmann et al., 2015	http://dx.doi.org/10.1016/j.ijheh.2015.04.002	Austria		Europe	ASNS (Austrian Study on Nutritional Status)	2010-2012_Austrian Study of Nutritional Status (ASNS)	2011	Children and teenagers (7-15 y; N=220)	children	220	Both	6	DnBP	MnBP	Spot urine	Spot urine	1.06	0.53		99.5		12				12	12				47											12				12
1497	41	Hartmann et al., 2015	http://dx.doi.org/10.1016/j.ijheh.2015.04.002	Austria		Europe	ASNS (Austrian Study on Nutritional Status)	2010-2012_Austrian Study of Nutritional Status (ASNS)	2011	Children and teenagers (7-15 y; N=220)	children	220	Both	5	DiBP	MiBP	Spot urine	Spot urine	1.18	0.59		99.5		35				35	35				131											31				31
1498	41	Hartmann et al., 2015	http://dx.doi.org/10.1016/j.ijheh.2015.04.002	Austria		Europe	ASNS (Austrian Study on Nutritional Status)	2010-2012_Austrian Study of Nutritional Status (ASNS)	2011	Children and teenagers (7-15 y; N=220)	children	220	Both	7	BBP	MBzP	Spot urine	Spot urine	1.18	0.59		94.1		2.6				2.6	2.6				21											2.5				2.5
1499	41	Hartmann et al., 2015	http://dx.doi.org/10.1016/j.ijheh.2015.04.002	Austria		Europe	ASNS (Austrian Study on Nutritional Status)	2010-2012_Austrian Study of Nutritional Status (ASNS)	2011	Children and teenagers (7-15 y; N=220)	children	220	Both	12	DEHP	MEHP	Spot urine	Spot urine	1.38	0.69		65.5		<LOQ				0.69		0.69			8											0.94				0.94
1500	41	Hartmann et al., 2015	http://dx.doi.org/10.1016/j.ijheh.2015.04.002	Austria		Europe	ASNS (Austrian Study on Nutritional Status)	2010-2012_Austrian Study of Nutritional Status (ASNS)	2011	Children and teenagers (7-15 y; N=220)	children	220	Both	12	DEHP	5OH-MEHP	Spot urine	Spot urine	1.58	0.79		99.1		4				4	4				27
1501	41	Hartmann et al., 2015	http://dx.doi.org/10.1016/j.ijheh.2015.04.002	Austria		Europe	ASNS (Austrian Study on Nutritional Status)	2010-2012_Austrian Study of Nutritional Status (ASNS)	2011	Children and teenagers (7-15 y; N=220)	children	220	Both	12	DEHP	5oxo-MEHP	Spot urine	Spot urine	1.12	0.56		99.1		3				3	3				20											3.3				3.3
1502	41	Hartmann et al., 2015	http://dx.doi.org/10.1016/j.ijheh.2015.04.002	Austria		Europe	ASNS (Austrian Study on Nutritional Status)	2010-2012_Austrian Study of Nutritional Status (ASNS)	2011	Children and teenagers (7-15 y; N=220)	children	220	Both	12	DEHP	5cx-MEPP	Spot urine	Spot urine	0.92	0.46		100		16				16	16				57											15				15
1503	41	Hartmann et al., 2015	http://dx.doi.org/10.1016/j.ijheh.2015.04.002	Austria		Europe	ASNS (Austrian Study on Nutritional Status)	2010-2012_Austrian Study of Nutritional Status (ASNS)	2011	Children and teenagers (7-15 y; N=220)	children	220	Both	19	Several	MCPP	Spot urine	Spot urine	3.2	1.6		70.5		<LOQ				1.6		1.6			17											<LOQ				<LOQ
1504	41	Hartmann et al., 2015	http://dx.doi.org/10.1016/j.ijheh.2015.04.002	Austria		Europe	ASNS (Austrian Study on Nutritional Status)	2010-2012_Austrian Study of Nutritional Status (ASNS)	2011	Children and teenagers (7-15 y; N=220)	children	220	Both	8	DCHP	MCHP	Spot urine	Spot urine	1.02	0.51		15.5		n.d.				0.255		0.255			1.3											n.d.				n.d.
1505	41	Hartmann et al., 2015	http://dx.doi.org/10.1016/j.ijheh.2015.04.002	Austria		Europe	ASNS (Austrian Study on Nutritional Status)	2010-2012_Austrian Study of Nutritional Status (ASNS)	2011	Children and teenagers (7-15 y; N=220)	children	220	Both	10	DnPeP	MnPeP	Spot urine	Spot urine	1.1	0.55		5.5		n.d.				0.275		0.275			<LOQ											n.d.				n.d.
1506	41	Hartmann et al., 2015	http://dx.doi.org/10.1016/j.ijheh.2015.04.002	Austria		Europe	ASNS (Austrian Study on Nutritional Status)	2010-2012_Austrian Study of Nutritional Status (ASNS)	2011	Children and teenagers (7-15 y; N=220)	children	220	Both	15	DOP	MOP	Spot urine	Spot urine	0.9	0.45		6.4		n.d.				0.225		0.225			<LOQ											n.d.				n.d.
1507	41	Hartmann et al., 2015	http://dx.doi.org/10.1016/j.ijheh.2015.04.002	Austria		Europe	ASNS (Austrian Study on Nutritional Status)	2010-2012_Austrian Study of Nutritional Status (ASNS)	2011	Children and teenagers (7-15 y; N=220)	children	220	Both	17	DINP	MINP	Spot urine	Spot urine	0.94	0.47		17.7		n.d.				0.235		0.235			1.7											n.d.				n.d.
1508	41	Hartmann et al., 2015	http://dx.doi.org/10.1016/j.ijheh.2015.04.002	Austria		Europe	ASNS (Austrian Study on Nutritional Status)	2010-2012_Austrian Study of Nutritional Status (ASNS)	2011	Children and teenagers (7-15 y; N=220)	children	220	Both	18	DIDP	MIDP	Spot urine	Spot urine	0.94	0.47		23.6		n.d.				0.235		0.235			<LOQ											n.d.				n.d.
1509	41	Hartmann et al., 2015	http://dx.doi.org/10.1016/j.ijheh.2015.04.002	Austria		Europe	ASNS (Austrian Study on Nutritional Status)	2010-2012_Austrian Study of Nutritional Status (ASNS)	2011	Adults (18-64 y; N=272)	adults	272	Both	2	DEP	MEP	Spot urine	Spot urine	5	2.5		98.2		32				32	32				400											29				29
1510	41	Hartmann et al., 2015	http://dx.doi.org/10.1016/j.ijheh.2015.04.002	Austria		Europe	ASNS (Austrian Study on Nutritional Status)	2010-2012_Austrian Study of Nutritional Status (ASNS)	2011	Adults (18-64 y; N=272)	adults	272	Both	6	DnBP	MnBP	Spot urine	Spot urine	1.06	0.53		99.3		7.9				7.9	7.9				41											6.5				6.5
1511	41	Hartmann et al., 2015	http://dx.doi.org/10.1016/j.ijheh.2015.04.002	Austria		Europe	ASNS (Austrian Study on Nutritional Status)	2010-2012_Austrian Study of Nutritional Status (ASNS)	2011	Adults (18-64 y; N=272)	adults	272	Both	5	DiBP	MiBP	Spot urine	Spot urine	1.18	0.59		96		24				24	24				109											21				21
1512	41	Hartmann et al., 2015	http://dx.doi.org/10.1016/j.ijheh.2015.04.002	Austria		Europe	ASNS (Austrian Study on Nutritional Status)	2010-2012_Austrian Study of Nutritional Status (ASNS)	2011	Adults (18-64 y; N=272)	adults	272	Both	7	BBP	MBzP	Spot urine	Spot urine	1.18	0.59		86.4		1.2				1.2	1.2				9.8											1.2				1.2
1513	41	Hartmann et al., 2015	http://dx.doi.org/10.1016/j.ijheh.2015.04.002	Austria		Europe	ASNS (Austrian Study on Nutritional Status)	2010-2012_Austrian Study of Nutritional Status (ASNS)	2011	Adults (18-64 y; N=272)	adults	272	Both	12	DEHP	MEHP	Spot urine	Spot urine	1.38	0.69		36.4		n.d.				0.345		0.345			3.6											n.d.				n.d.
1514	41	Hartmann et al., 2015	http://dx.doi.org/10.1016/j.ijheh.2015.04.002	Austria		Europe	ASNS (Austrian Study on Nutritional Status)	2010-2012_Austrian Study of Nutritional Status (ASNS)	2011	Adults (18-64 y; N=272)	adults	272	Both	12	DEHP	5OH-MEHP	Spot urine	Spot urine	1.58	0.79		93.8		1.8				1.8	1.8				11											1.6				1.6
1515	41	Hartmann et al., 2015	http://dx.doi.org/10.1016/j.ijheh.2015.04.002	Austria		Europe	ASNS (Austrian Study on Nutritional Status)	2010-2012_Austrian Study of Nutritional Status (ASNS)	2011	Adults (18-64 y; N=272)	adults	272	Both	12	DEHP	5oxo-MEHP	Spot urine	Spot urine	1.12	0.56		93.4		1.2				1.2	1.2				7.9											<LOQ				<LOQ
1516	41	Hartmann et al., 2015	http://dx.doi.org/10.1016/j.ijheh.2015.04.002	Austria		Europe	ASNS (Austrian Study on Nutritional Status)	2010-2012_Austrian Study of Nutritional Status (ASNS)	2011	Adults (18-64 y; N=272)	adults	272	Both	12	DEHP	5cx-MEPP	Spot urine	Spot urine	0.92	0.46		99.3		7.8				7.8	7.8				30											6				6
1517	41	Hartmann et al., 2015	http://dx.doi.org/10.1016/j.ijheh.2015.04.002	Austria		Europe	ASNS (Austrian Study on Nutritional Status)	2010-2012_Austrian Study of Nutritional Status (ASNS)	2011	Adults (18-64 y; N=272)	adults	272	Both	19	Several	MCPP	Spot urine	Spot urine	3.2	1.6		58.1		<LOQ				1.6		1.6			19											<LOQ				<LOQ
1518	41	Hartmann et al., 2015	http://dx.doi.org/10.1016/j.ijheh.2015.04.002	Austria		Europe	ASNS (Austrian Study on Nutritional Status)	2010-2012_Austrian Study of Nutritional Status (ASNS)	2011	Adults (18-64 y; N=272)	adults	272	Both	8	DCHP	MCHP	Spot urine	Spot urine	1.02	0.51		35.7		n.d.				0.255		0.255			1.4											n.d.				n.d.
1519	41	Hartmann et al., 2015	http://dx.doi.org/10.1016/j.ijheh.2015.04.002	Austria		Europe	ASNS (Austrian Study on Nutritional Status)	2010-2012_Austrian Study of Nutritional Status (ASNS)	2011	Adults (18-64 y; N=272)	adults	272	Both	10	DnPeP	MnPeP	Spot urine	Spot urine	1.1	0.55		4.4		n.d.				0.275		0.275			n.d.											n.d.				n.d.
1520	41	Hartmann et al., 2015	http://dx.doi.org/10.1016/j.ijheh.2015.04.002	Austria		Europe	ASNS (Austrian Study on Nutritional Status)	2010-2012_Austrian Study of Nutritional Status (ASNS)	2011	Adults (18-64 y; N=272)	adults	272	Both	15	DOP	MOP	Spot urine	Spot urine	0.9	0.45		7.7		n.d.				0.225		0.225			<LOQ											n.d.				n.d.
1521	41	Hartmann et al., 2015	http://dx.doi.org/10.1016/j.ijheh.2015.04.002	Austria		Europe	ASNS (Austrian Study on Nutritional Status)	2010-2012_Austrian Study of Nutritional Status (ASNS)	2011	Adults (18-64 y; N=272)	adults	272	Both	17	DINP	MINP	Spot urine	Spot urine	0.94	0.47		12.1		n.d.				0.235		0.235			1.4											n.d.				n.d.
1522	41	Hartmann et al., 2015	http://dx.doi.org/10.1016/j.ijheh.2015.04.002	Austria		Europe	ASNS (Austrian Study on Nutritional Status)	2010-2012_Austrian Study of Nutritional Status (ASNS)	2011	Adults (18-64 y; N=272)	adults	272	Both	18	DIDP	MIDP	Spot urine	Spot urine	0.94	0.47		11.4		n.d.				0.235		0.235			<LOQ											n.d.				n.d.
1523	41	Hartmann et al., 2015	http://dx.doi.org/10.1016/j.ijheh.2015.04.002	Austria		Europe	ASNS (Austrian Study on Nutritional Status)	2010-2012_Austrian Study of Nutritional Status (ASNS)	2011	Senior adults (>=65 y; N=72)	Seniors	72	Both	2	DEP	MEP	Spot urine	Spot urine	5	2.5		98.6		38				38	38				1188											32				32
1524	41	Hartmann et al., 2015	http://dx.doi.org/10.1016/j.ijheh.2015.04.002	Austria		Europe	ASNS (Austrian Study on Nutritional Status)	2010-2012_Austrian Study of Nutritional Status (ASNS)	2011	Senior adults (>=65 y; N=72)	Seniors	72	Both	6	DnBP	MnBP	Spot urine	Spot urine	1.06	0.53		97.3		10				10	10				57											12				12
1525	41	Hartmann et al., 2015	http://dx.doi.org/10.1016/j.ijheh.2015.04.002	Austria		Europe	ASNS (Austrian Study on Nutritional Status)	2010-2012_Austrian Study of Nutritional Status (ASNS)	2011	Senior adults (>=65 y; N=72)	Seniors	72	Both	5	DiBP	MiBP	Spot urine	Spot urine	1.18	0.59		100		26				26	26				111											27				27
1526	41	Hartmann et al., 2015	http://dx.doi.org/10.1016/j.ijheh.2015.04.002	Austria		Europe	ASNS (Austrian Study on Nutritional Status)	2010-2012_Austrian Study of Nutritional Status (ASNS)	2011	Senior adults (>=65 y; N=72)	Seniors	72	Both	7	BBP	MBzP	Spot urine	Spot urine	1.18	0.59		82.2		1.3				1.3	1.3				13											1.4				1.4
1527	41	Hartmann et al., 2015	http://dx.doi.org/10.1016/j.ijheh.2015.04.002	Austria		Europe	ASNS (Austrian Study on Nutritional Status)	2010-2012_Austrian Study of Nutritional Status (ASNS)	2011	Senior adults (>=65 y; N=72)	Seniors	72	Both	12	DEHP	MEHP	Spot urine	Spot urine	1.38	0.69		37		n.d.				0.345		0.345			6.6											n.d.				n.d.
1528	41	Hartmann et al., 2015	http://dx.doi.org/10.1016/j.ijheh.2015.04.002	Austria		Europe	ASNS (Austrian Study on Nutritional Status)	2010-2012_Austrian Study of Nutritional Status (ASNS)	2011	Senior adults (>=65 y; N=72)	Seniors	72	Both	12	DEHP	5OH-MEHP	Spot urine	Spot urine	1.58	0.79		98.6		3.3				3.3	3.3				31											2.9				2.9
1529	41	Hartmann et al., 2015	http://dx.doi.org/10.1016/j.ijheh.2015.04.002	Austria		Europe	ASNS (Austrian Study on Nutritional Status)	2010-2012_Austrian Study of Nutritional Status (ASNS)	2011	Senior adults (>=65 y; N=72)	Seniors	72	Both	12	DEHP	5oxo-MEHP	Spot urine	Spot urine	1.12	0.56		93.2		1.6				1.6	1.6				20											1.6				1.6
1530	41	Hartmann et al., 2015	http://dx.doi.org/10.1016/j.ijheh.2015.04.002	Austria		Europe	ASNS (Austrian Study on Nutritional Status)	2010-2012_Austrian Study of Nutritional Status (ASNS)	2011	Senior adults (>=65 y; N=72)	Seniors	72	Both	12	DEHP	5cx-MEPP	Spot urine	Spot urine	0.92	0.46		100		10				10	10				81											9.2				9.2
1531	41	Hartmann et al., 2015	http://dx.doi.org/10.1016/j.ijheh.2015.04.002	Austria		Europe	ASNS (Austrian Study on Nutritional Status)	2010-2012_Austrian Study of Nutritional Status (ASNS)	2011	Senior adults (>=65 y; N=72)	Seniors	72	Both	19	Several	MCPP	Spot urine	Spot urine	3.2	1.6		86.3		<LOQ				1.6		1.6			16											<LOQ				<LOQ
1532	41	Hartmann et al., 2015	http://dx.doi.org/10.1016/j.ijheh.2015.04.002	Austria		Europe	ASNS (Austrian Study on Nutritional Status)	2010-2012_Austrian Study of Nutritional Status (ASNS)	2011	Senior adults (>=65 y; N=72)	Seniors	72	Both	8	DCHP	MCHP	Spot urine	Spot urine	1.02	0.51		8.2		n.d.				0.255		0.255			<LOQ											n.d.				n.d.
1533	41	Hartmann et al., 2015	http://dx.doi.org/10.1016/j.ijheh.2015.04.002	Austria		Europe	ASNS (Austrian Study on Nutritional Status)	2010-2012_Austrian Study of Nutritional Status (ASNS)	2011	Senior adults (>=65 y; N=72)	Seniors	72	Both	10	DnPeP	MnPeP	Spot urine	Spot urine	1.1	0.55		4.1		n.d.				0.275		0.275			n.d.											n.d.				n.d.
1534	41	Hartmann et al., 2015	http://dx.doi.org/10.1016/j.ijheh.2015.04.002	Austria		Europe	ASNS (Austrian Study on Nutritional Status)	2010-2012_Austrian Study of Nutritional Status (ASNS)	2011	Senior adults (>=65 y; N=72)	Seniors	72	Both	15	DOP	MOP	Spot urine	Spot urine	0.9	0.45		8.2		n.d.				0.225		0.225			<LOQ											n.d.				n.d.
1535	41	Hartmann et al., 2015	http://dx.doi.org/10.1016/j.ijheh.2015.04.002	Austria		Europe	ASNS (Austrian Study on Nutritional Status)	2010-2012_Austrian Study of Nutritional Status (ASNS)	2011	Senior adults (>=65 y; N=72)	Seniors	72	Both	17	DINP	MINP	Spot urine	Spot urine	0.94	0.47		16.4		n.d.				0.235		0.235			0.95											n.d.				n.d.
1536	41	Hartmann et al., 2015	http://dx.doi.org/10.1016/j.ijheh.2015.04.002	Austria		Europe	ASNS (Austrian Study on Nutritional Status)	2010-2012_Austrian Study of Nutritional Status (ASNS)	2011	Senior adults (>=65 y; N=72)	Seniors	72	Both	18	DIDP	MIDP	Spot urine	Spot urine	0.94	0.47		23.3		n.d.				0.235		0.235			<LOQ											n.d.				n.d.
314	5	Schoeters et al., 2017; Koppen et al., 2020	http://dx.doi.org/10.1016/j.ijheh.2016.11.006; https://doi.org/10.1016/j.envres.2020.110002	Belgium	Flanders	Europe	FLEHS III	2013_FLEHS III	2013	Adolescents (14-17 y; N=210 in 2007-2008, FLEHS II; N=207 in 2013, FLEHS III)	teenagers	207	Both	6	DnBP	MnBP	urine (n.s.)	Spot urine				100	23					23	23				not found											16.6				16.6	23.3
316	5	Schoeters et al., 2017; Koppen et al., 2020	http://dx.doi.org/10.1016/j.ijheh.2016.11.006; https://doi.org/10.1016/j.envres.2020.110002	Belgium	Flanders	Europe	FLEHS III	2013_FLEHS III	2013	Adolescents (14-17 y; N=210 in 2007-2008, FLEHS II; N=207 in 2013, FLEHS III)	teenagers	207	Both	7	BBP	MBzP	urine (n.s.)	Spot urine															not found											3.66				3.66	8.23
318	5	Schoeters et al., 2017; Koppen et al., 2020	http://dx.doi.org/10.1016/j.ijheh.2016.11.006; https://doi.org/10.1016/j.envres.2020.110002	Belgium	Flanders	Europe	FLEHS 4	2017-2018_FLEHS 4	2018	Adolescents (14.77±0.47 y; N=416)	teenagers	416	Both	6	DnBP	MnBP	urine (n.s.)	Spot urine															not found											11.81				11.81	18.73
319	5	Schoeters et al., 2017; Koppen et al., 2020	http://dx.doi.org/10.1016/j.ijheh.2016.11.006; https://doi.org/10.1016/j.envres.2020.110002	Belgium	Flanders	Europe	FLEHS 4	2017-2018_FLEHS 4	2018	Adolescents (14.77±0.47 y; N=416)	teenagers	416	Both	7	BBP	MBzP	urine (n.s.)	Spot urine															not found											1.54				1.54	3.44
1326	39	Den Hond et al., 2015	http://dx.doi.org/10.1289/ehp.1408616	Belgium		Europe	COPHES/DEMOCOPHES	Sep. 2011 - Feb. 2012	2012	Children (5-11 years-old; N=120 approx.)	children	120	Both	2	DEP	MEP	Morning urine	Morning urine			100		26.18					26.18	26.18				*not shown										23.39					23.39
1343	39	Den Hond et al., 2015	http://dx.doi.org/10.1289/ehp.1408616	Belgium		Europe	COPHES/DEMOCOPHES	Sep. 2011 - Feb. 2012	2012	Mothers (N=120 approx.)	adults	120	Female	2	DEP	MEP	Morning urine	Morning urine			100		36.3					36.3	36.3				*not shown										32.39					32.39
1360	39	Den Hond et al., 2015	http://dx.doi.org/10.1289/ehp.1408616	Belgium		Europe	COPHES/DEMOCOPHES	Sep. 2011 - Feb. 2012	2012	Children (5-11 years-old; N=120 approx.)	children	120	Both	7	BBP	MBzP	Morning urine	Morning urine			100		8.78					8.78	8.78				*not shown										7.84					7.84
1377	39	Den Hond et al., 2015	http://dx.doi.org/10.1289/ehp.1408616	Belgium		Europe	COPHES/DEMOCOPHES	Sep. 2011 - Feb. 2012	2012	Mothers (N=120 approx.)	adults	120	Female	7	BBP	MBzP	Morning urine	Morning urine			100		6.47					6.47	6.47				*not shown										5.77					5.77
1394	39	Den Hond et al., 2015	http://dx.doi.org/10.1289/ehp.1408616	Belgium		Europe	COPHES/DEMOCOPHES	Sep. 2011 - Feb. 2012	2012	Children (5-11 years-old; N=120 approx.)	children	120	Both	6	DnBP	MnBP	Morning urine	Morning urine			100		39					39	39				*not shown										34.8					34.8
1407	39	Den Hond et al., 2015	http://dx.doi.org/10.1289/ehp.1408616	Belgium		Europe	COPHES/DEMOCOPHES	Sep. 2011 - Feb. 2012	2012	Mothers (N=120 approx.)	adults	120	Female	6	DnBP	MnBP	Morning urine	Morning urine			100		30.9					30.9	30.9				*not shown										27.5					27.5
1420	39	Den Hond et al., 2015	http://dx.doi.org/10.1289/ehp.1408616	Belgium		Europe	COPHES/DEMOCOPHES	Sep. 2011 - Feb. 2012	2012	Children (5-11 years-old; N=120 approx.)	children	120	Both	5	DiBP	MiBP	Morning urine	Morning urine			100		58.16					58.16	58.16				*not shown										51.96					51.96
1433	39	Den Hond et al., 2015	http://dx.doi.org/10.1289/ehp.1408616	Belgium		Europe	COPHES/DEMOCOPHES	Sep. 2011 - Feb. 2012	2012	Mothers (N=120 approx.)	adults	120	Female	5	DiBP	MiBP	Morning urine	Morning urine			100		38.08					38.08	38.08				*not shown										33.97					33.97
2226	39	Koppen et al., 2019	https://doi.org/10.1016/j.envres.2019.05.023	Belgium		Europe	COPHES/DEMOCOPHES	Sep. 2011 - Feb. 2012	2012	Mothers (N=120 approx.)	adults	120	Female	12	DEHP	MEHP	Morning urine	Morning urine			92.8		2.2					2.2	2.2		4.3	7.2											1.9					1.9
2227	39	Koppen et al., 2019	https://doi.org/10.1016/j.envres.2019.05.023	Belgium		Europe	COPHES/DEMOCOPHES	Sep. 2011 - Feb. 2012	2012	Mothers (N=120 approx.)	adults	120	Female	12	DEHP	5oxo-MEHP	Morning urine	Morning urine			100		11					11	11		17	32											9.8					9.8
2228	39	Koppen et al., 2019	https://doi.org/10.1016/j.envres.2019.05.023	Belgium		Europe	COPHES/DEMOCOPHES	Sep. 2011 - Feb. 2012	2012	Mothers (N=120 approx.)	adults	120	Female	12	DEHP	5OH-MEHP	Morning urine	Morning urine			100		7.6					7.6	7.6		13	22											6.8					6.8
2229	39	Koppen et al., 2019	https://doi.org/10.1016/j.envres.2019.05.023	Belgium		Europe	COPHES/DEMOCOPHES	Sep. 2011 - Feb. 2012	2012	Children (5-11 years-old; N=120 approx.)	children	120	Both	12	DEHP	MEHP	Morning urine	Morning urine			95.2		2.3					2.3	2.3		3.8	8.7											2.1					2.1
2230	39	Koppen et al., 2019	https://doi.org/10.1016/j.envres.2019.05.023	Belgium		Europe	COPHES/DEMOCOPHES	Sep. 2011 - Feb. 2012	2012	Children (5-11 years-old; N=120 approx.)	children	120	Both	12	DEHP	5oxo-MEHP	Morning urine	Morning urine			100		19.8					19.8	19.8		31	71											17.7					17.7
2231	39	Koppen et al., 2019	https://doi.org/10.1016/j.envres.2019.05.023	Belgium		Europe	COPHES/DEMOCOPHES	Sep. 2011 - Feb. 2012	2012	Children (5-11 years-old; N=120 approx.)	children	120	Both	12	DEHP	5OH-MEHP	Morning urine	Morning urine			100		14.2					14.2	14.2		22	43											12.7					12.7
1589	43	Dirtu et al., 2013	http://dx.doi.org/10.1016/j.envint.2013.06.023	Belgium		Europe	ENDORUP trial (control subjects)	2012 for the lean, general population	2012	Adults_control group (N=43)	adults	43	Both	1	DMP	MMP	24-h urine	24-h urine			75			8				8	8		12	17
1590	43	Dirtu et al., 2013	http://dx.doi.org/10.1016/j.envint.2013.06.023	Belgium		Europe	ENDORUP trial (control subjects)	2012 for the lean, general population	2012	Adults_control group (N=43)	adults	43	Both	2	DEP	MEP	24-h urine	24-h urine			100			51				51	51		146	389
1591	43	Dirtu et al., 2013	http://dx.doi.org/10.1016/j.envint.2013.06.023	Belgium		Europe	ENDORUP trial (control subjects)	2012 for the lean, general population	2012	Adults_control group (N=43)	adults	43	Both	12	DEHP	5cx-MEPP	24-h urine	24-h urine			100			15				15	15		20	27
1592	43	Dirtu et al., 2013	http://dx.doi.org/10.1016/j.envint.2013.06.023	Belgium		Europe	ENDORUP trial (control subjects)	2012 for the lean, general population	2012	Adults_control group (N=43)	adults	43	Both	12	DEHP	5OH-MEHP	24-h urine	24-h urine			100			13				13	13		19	25
1593	43	Dirtu et al., 2013	http://dx.doi.org/10.1016/j.envint.2013.06.023	Belgium		Europe	ENDORUP trial (control subjects)	2012 for the lean, general population	2012	Adults_control group (N=43)	adults	43	Both	12	DEHP	5oxo-MEHP	24-h urine	24-h urine			100			6				6	6		9	14
1594	43	Dirtu et al., 2013	http://dx.doi.org/10.1016/j.envint.2013.06.023	Belgium		Europe	ENDORUP trial (control subjects)	2012 for the lean, general population	2012	Adults_control group (N=43)	adults	43	Both	12	DEHP	MEHP	24-h urine	24-h urine			85			3				3	3		5	8
1596	43	Dirtu et al., 2013	http://dx.doi.org/10.1016/j.envint.2013.06.023	Belgium		Europe	ENDORUP trial (control subjects)	2012 for the lean, general population	2012	Adults_control group (N=43)	adults	43	Both	5	DiBP	MiBP	24-h urine	24-h urine			100			65				65	65		93	133
1597	43	Dirtu et al., 2013	http://dx.doi.org/10.1016/j.envint.2013.06.023	Belgium		Europe	ENDORUP trial (control subjects)	2012 for the lean, general population	2012	Adults_control group (N=43)	adults	43	Both	6	DnBP	MnBP	24-h urine	24-h urine			100			37				37	37		67	88
1598	43	Dirtu et al., 2013	http://dx.doi.org/10.1016/j.envint.2013.06.023	Belgium		Europe	ENDORUP trial (control subjects)	2012 for the lean, general population	2012	Adults_control group (N=43)	adults	43	Both	7	BBP	MBzP	24-h urine	24-h urine			100			6				6	6		11	20
2109	67	Dewalque et al., 2014	http://dx.doi.org/10.1155/2014/649314	Belgium	Liege	Europe		Jan.-Apr. 2013	2013	Children (1-11 y; N=48)	children	48	Both	2	DEP	MEP	spot urine	Spot urine						35.6				35.6	35.6				139.6
2110	67	Dewalque et al., 2014	http://dx.doi.org/10.1155/2014/649314	Belgium	Liege	Europe		Jan.-Apr. 2013	2013	Children (1-11 y; N=48)	children	48	Both	6	DnBP	MnBP	spot urine	Spot urine						55.7				55.7	55.7				132.7
2111	67	Dewalque et al., 2014	http://dx.doi.org/10.1155/2014/649314	Belgium	Liege	Europe		Jan.-Apr. 2013	2013	Children (1-11 y; N=48)	children	48	Both	5	DiBP	MiBP	spot urine	Spot urine						61.8				61.8	61.8				175.8
2112	67	Dewalque et al., 2014	http://dx.doi.org/10.1155/2014/649314	Belgium	Liege	Europe		Jan.-Apr. 2013	2013	Children (1-11 y; N=48)	children	48	Both	7	BBP	MBzP	spot urine	Spot urine						9.7				9.7	9.7				52.8
2113	67	Dewalque et al., 2014	http://dx.doi.org/10.1155/2014/649314	Belgium	Liege	Europe		Jan.-Apr. 2013	2013	Children (1-11 y; N=48)	children	48	Both	12	DEHP	MEHP	spot urine	Spot urine						3.1				3.1	3.1				7.2
2114	67	Dewalque et al., 2014	http://dx.doi.org/10.1155/2014/649314	Belgium	Liege	Europe		Jan.-Apr. 2013	2013	Children (1-11 y; N=48)	children	48	Both	12	DEHP	5OH-MEHP	spot urine	Spot urine						18.7				18.7	18.7				61.7
2115	67	Dewalque et al., 2014	http://dx.doi.org/10.1155/2014/649314	Belgium	Liege	Europe		Jan.-Apr. 2013	2013	Children (1-11 y; N=48)	children	48	Both	12	DEHP	5oxo-MEHP	spot urine	Spot urine						12.3				12.3	12.3				47
2116	67	Dewalque et al., 2014	http://dx.doi.org/10.1155/2014/649314	Belgium	Liege	Europe		Jan.-Apr. 2013	2013	Adults (20-39 y; N=99)	adults	99	Both	2	DEP	MEP	spot urine	Spot urine						27.5				27.5	27.5				not shown
2117	67	Dewalque et al., 2014	http://dx.doi.org/10.1155/2014/649314	Belgium	Liege	Europe		Jan.-Apr. 2013	2013	Adults (20-39 y; N=99)	adults	99	Both	6	DnBP	MnBP	spot urine	Spot urine						24.8				24.8	24.8				not shown
2118	67	Dewalque et al., 2014	http://dx.doi.org/10.1155/2014/649314	Belgium	Liege	Europe		Jan.-Apr. 2013	2013	Adults (20-39 y; N=99)	adults	99	Both	5	DiBP	MiBP	spot urine	Spot urine						19.3				19.3	19.3				not shown
2119	67	Dewalque et al., 2014	http://dx.doi.org/10.1155/2014/649314	Belgium	Liege	Europe		Jan.-Apr. 2013	2013	Adults (20-39 y; N=99)	adults	99	Both	7	BBP	MBzP	spot urine	Spot urine						4.2				4.2	4.2				not shown
2120	67	Dewalque et al., 2014	http://dx.doi.org/10.1155/2014/649314	Belgium	Liege	Europe		Jan.-Apr. 2013	2013	Adults (20-39 y; N=99)	adults	99	Both	12	DEHP	MEHP	spot urine	Spot urine						2.8				2.8	2.8				not shown
2121	67	Dewalque et al., 2014	http://dx.doi.org/10.1155/2014/649314	Belgium	Liege	Europe		Jan.-Apr. 2013	2013	Adults (20-39 y; N=99)	adults	99	Both	12	DEHP	5OH-MEHP	spot urine	Spot urine						7.3				7.3	7.3				not shown
2122	67	Dewalque et al., 2014	http://dx.doi.org/10.1155/2014/649314	Belgium	Liege	Europe		Jan.-Apr. 2013	2013	Adults (20-39 y; N=99)	adults	99	Both	12	DEHP	5oxo-MEHP	spot urine	Spot urine						4.6				4.6	4.6				not shown
1328	39	Den Hond et al., 2015	http://dx.doi.org/10.1289/ehp.1408616	Cyprus		Europe	COPHES/DEMOCOPHES	Sep. 2011 - Feb. 2012	2012	Children (5-11 years-old; N=60 approx.)	children	60	Both	2	DEP	MEP	Morning urine	Morning urine			100		38.97					38.97	38.97				*not shown										37.25					37.25
1345	39	Den Hond et al., 2015	http://dx.doi.org/10.1289/ehp.1408616	Cyprus		Europe	COPHES/DEMOCOPHES	Sep. 2011 - Feb. 2012	2012	Mothers (N=60 approx.)	adults	60	Female	2	DEP	MEP	Morning urine	Morning urine			98.3		92.42					92.42	92.42				*not shown										79.59					79.59
1362	39	Den Hond et al., 2015	http://dx.doi.org/10.1289/ehp.1408616	Cyprus		Europe	COPHES/DEMOCOPHES	Sep. 2011 - Feb. 2012	2012	Children (5-11 years-old; N=60 approx.)	children	60	Both	7	BBP	MBzP	Morning urine	Morning urine			83.3		3.48					3.48	3.48				*not shown										3.33					3.33
1379	39	Den Hond et al., 2015	http://dx.doi.org/10.1289/ehp.1408616	Cyprus		Europe	COPHES/DEMOCOPHES	Sep. 2011 - Feb. 2012	2012	Mothers (N=60 approx.)	adults	60	Female	7	BBP	MBzP	Morning urine	Morning urine			67.8		2.54					2.54	2.54				*not shown										2.19					2.19
1396	39	Den Hond et al., 2015	http://dx.doi.org/10.1289/ehp.1408616	Cyprus		Europe	COPHES/DEMOCOPHES	Sep. 2011 - Feb. 2012	2012	Children (5-11 years-old; N=60 approx.)	children	60	Both	6	DnBP	MnBP	Morning urine	Morning urine			100		19.7					19.7	19.7				*not shown										18.8					18.8
1409	39	Den Hond et al., 2015	http://dx.doi.org/10.1289/ehp.1408616	Cyprus		Europe	COPHES/DEMOCOPHES	Sep. 2011 - Feb. 2012	2012	Mothers (N=60 approx.)	adults	60	Female	6	DnBP	MnBP	Morning urine	Morning urine			100		17					17	17				*not shown										14.7					14.7
1422	39	Den Hond et al., 2015	http://dx.doi.org/10.1289/ehp.1408616	Cyprus		Europe	COPHES/DEMOCOPHES	Sep. 2011 - Feb. 2012	2012	Children (5-11 years-old; N=60 approx.)	children	60	Both	5	DiBP	MiBP	Morning urine	Morning urine			100		49.16					49.16	49.16				*not shown										46.99					46.99
1435	39	Den Hond et al., 2015	http://dx.doi.org/10.1289/ehp.1408616	Cyprus		Europe	COPHES/DEMOCOPHES	Sep. 2011 - Feb. 2012	2012	Mothers (N=60 approx.)	adults	60	Female	5	DiBP	MiBP	Morning urine	Morning urine			100		46.01					46.01	46.01				*not shown										39.62					39.62
1220	36	Mullerova et al., 2016	http://dx.doi.org/10.1080/19440049.2016.1241898	Czech Republic	Pilsen	Europe	FANTOM study	n.s. (but questionnaire name FANTOM-SQ 2013 and year of publication may be good indicators)	2013	Adults (18-65 years-old; N=201)	adults	201	Both	19	Several	MCPP	24-h urine	24-h urine			79.6																						10.5	12.1				12.1
1221	36	Mullerova et al., 2016	http://dx.doi.org/10.1080/19440049.2016.1241898	Czech Republic	Pilsen	Europe	FANTOM study	n.s. (but questionnaire name FANTOM-SQ 2013 and year of publication may be good indicators)	2013	Adults (18-65 years-old; N=201)	adults	201	Both	12	DEHP	5cx-MEPP	24-h urine	24-h urine			99.5																						42.1	39.7				39.7
1222	36	Mullerova et al., 2016	http://dx.doi.org/10.1080/19440049.2016.1241898	Czech Republic	Pilsen	Europe	FANTOM study	n.s. (but questionnaire name FANTOM-SQ 2013 and year of publication may be good indicators)	2013	Adults (18-65 years-old; N=201)	adults	201	Both	17	DINP	cx-MINP	24-h urine	24-h urine	3.2		48.8			<LOQ				1.6		1.6													-	-				-
1223	36	Mullerova et al., 2016	http://dx.doi.org/10.1080/19440049.2016.1241898	Czech Republic	Pilsen	Europe	FANTOM study	n.s. (but questionnaire name FANTOM-SQ 2013 and year of publication may be good indicators)	2013	Adults (18-65 years-old; N=201)	adults	201	Both	16	DPHP	cx-MPHP	24-h urine	24-h urine	3.9		2			<LOQ				1.95		1.95													-	-				-
1224	36	Mullerova et al., 2016	http://dx.doi.org/10.1080/19440049.2016.1241898	Czech Republic	Pilsen	Europe	FANTOM study	n.s. (but questionnaire name FANTOM-SQ 2013 and year of publication may be good indicators)	2013	Adults (18-65 years-old; N=201)	adults	201	Both	2	DEP	MEP	24-h urine	24-h urine			75.1																						16.3	14.2				14.2
1225	36	Mullerova et al., 2016	http://dx.doi.org/10.1080/19440049.2016.1241898	Czech Republic	Pilsen	Europe	FANTOM study	n.s. (but questionnaire name FANTOM-SQ 2013 and year of publication may be good indicators)	2013	Adults (18-65 years-old; N=201)	adults	201	Both	5	DiBP	MiBP	24-h urine	24-h urine			98																						19.5	18.4				18.4
1226	36	Mullerova et al., 2016	http://dx.doi.org/10.1080/19440049.2016.1241898	Czech Republic	Pilsen	Europe	FANTOM study	n.s. (but questionnaire name FANTOM-SQ 2013 and year of publication may be good indicators)	2013	Adults (18-65 years-old; N=201)	adults	201	Both	6	DnBP	MnBP	24-h urine	24-h urine			100																						36.4	36.9				36.9
1227	36	Mullerova et al., 2016	http://dx.doi.org/10.1080/19440049.2016.1241898	Czech Republic	Pilsen	Europe	FANTOM study	n.s. (but questionnaire name FANTOM-SQ 2013 and year of publication may be good indicators)	2013	Adults (18-65 years-old; N=201)	adults	201	Both	12	DEHP	5oxo-MEHP	24-h urine	24-h urine			100																						7.4	7.1				7.1
1228	36	Mullerova et al., 2016	http://dx.doi.org/10.1080/19440049.2016.1241898	Czech Republic	Pilsen	Europe	FANTOM study	n.s. (but questionnaire name FANTOM-SQ 2013 and year of publication may be good indicators)	2013	Adults (18-65 years-old; N=201)	adults	201	Both	12	DEHP	5OH-MEHP	24-h urine	24-h urine			100																						11.5	11				11
1229	36	Mullerova et al., 2016	http://dx.doi.org/10.1080/19440049.2016.1241898	Czech Republic	Pilsen	Europe	FANTOM study	n.s. (but questionnaire name FANTOM-SQ 2013 and year of publication may be good indicators)	2013	Adults (18-65 years-old; N=201)	adults	201	Both	7	BBP	MBzP	24-h urine	24-h urine	2.4		35.3			<LOQ				1.2		1.2													-	-				-
1230	36	Mullerova et al., 2016	http://dx.doi.org/10.1080/19440049.2016.1241898	Czech Republic	Pilsen	Europe	FANTOM study	n.s. (but questionnaire name FANTOM-SQ 2013 and year of publication may be good indicators)	2013	Adults (18-65 years-old; N=201)	adults	201	Both	17	DINP	oxo-MINP	24-h urine	24-h urine			73.1																						2.2	1.9				1.9
1231	36	Mullerova et al., 2016	http://dx.doi.org/10.1080/19440049.2016.1241898	Czech Republic	Pilsen	Europe	FANTOM study	n.s. (but questionnaire name FANTOM-SQ 2013 and year of publication may be good indicators)	2013	Adults (18-65 years-old; N=201)	adults	201	Both	17	DINP	OH-MINP	24-h urine	24-h urine			95																						6.8	5.9				5.9
1232	36	Mullerova et al., 2016	http://dx.doi.org/10.1080/19440049.2016.1241898	Czech Republic	Pilsen	Europe	FANTOM study	n.s. (but questionnaire name FANTOM-SQ 2013 and year of publication may be good indicators)	2013	Adults (18-65 years-old; N=201)	adults	201	Both	16	DPHP	oxo-MPHP	24-h urine	24-h urine	0.61		17.9			<LOQ				0.305		0.305													-	-				-
1233	36	Mullerova et al., 2016	http://dx.doi.org/10.1080/19440049.2016.1241898	Czech Republic	Pilsen	Europe	FANTOM study	n.s. (but questionnaire name FANTOM-SQ 2013 and year of publication may be good indicators)	2013	Adults (18-65 years-old; N=201)	adults	201	Both	16	DPHP	OH-MPHP	24-h urine	24-h urine	0.76		42.3			<LOQ				0.38		0.38													-	-				-
1234	36	Mullerova et al., 2016	http://dx.doi.org/10.1080/19440049.2016.1241898	Czech Republic	Pilsen	Europe	FANTOM study	n.s. (but questionnaire name FANTOM-SQ 2013 and year of publication may be good indicators)	2013	Adults (18-65 years-old; N=201)	adults	201	Both	12	DEHP	MEHP	24-h urine	24-h urine			84.6																						3	2.9				2.9
1236	37	Puklova et al., 2019	https://doi.org/10.1007/s00244-019-00645-6	Czech Republic	5 urban areas	Europe		March 2016 - Feb. 2017	2016	Children (5 years-old; total N=148)	children	148	Both	12	DEHP	MEHP	Morning urine	Morning urine			62.4		2					2	2					11.6									2.4					2.4
1237	37	Puklova et al., 2019	https://doi.org/10.1007/s00244-019-00645-6	Czech Republic	5 urban areas	Europe		March 2016 - Feb. 2017	2016	Children (5 years-old; total N=148)	children	148	Both	12	DEHP	5OH-MEHP	Morning urine	Morning urine			100		21					21	21					126.9									25					25
1238	37	Puklova et al., 2019	https://doi.org/10.1007/s00244-019-00645-6	Czech Republic	5 urban areas	Europe		March 2016 - Feb. 2017	2016	Children (5 years-old; total N=148)	children	148	Both	12	DEHP	5oxo-MEHP	Morning urine	Morning urine			98.6		13.2					13.2	13.2					84.4									15.7					15.7
1239	37	Puklova et al., 2019	https://doi.org/10.1007/s00244-019-00645-6	Czech Republic	5 urban areas	Europe		March 2016 - Feb. 2017	2016	Children (5 years-old; total N=148)	children	148	Both	7	BBP	MBzP	Morning urine	Morning urine			71.6		3.7					3.7	3.7					265.3									4.4					4.4
1240	37	Puklova et al., 2019	https://doi.org/10.1007/s00244-019-00645-6	Czech Republic	5 urban areas	Europe		March 2016 - Feb. 2017	2016	Children (5 years-old; total N=148)	children	148	Both	5	DiBP	MiBP	Morning urine	Morning urine			100		45					45	45					756.7									53.7					53.7
1241	37	Puklova et al., 2019	https://doi.org/10.1007/s00244-019-00645-6	Czech Republic	5 urban areas	Europe		March 2016 - Feb. 2017	2016	Children (5 years-old; total N=148)	children	148	Both	6	DnBP	MnBP	Morning urine	Morning urine			100		65.5					65.5	65.5					522.6									78					78
1242	37	Puklova et al., 2019	https://doi.org/10.1007/s00244-019-00645-6	Czech Republic	5 urban areas	Europe		March 2016 - Feb. 2017	2016	Children (9 years-old; N=222)	children	222	Both	12	DEHP	MEHP	Morning urine	Morning urine					2.5					2.5	2.5					16.7									2.3					2.3
1243	37	Puklova et al., 2019	https://doi.org/10.1007/s00244-019-00645-6	Czech Republic	5 urban areas	Europe		March 2016 - Feb. 2017	2016	Children (9 years-old; N=222)	children	222	Both	12	DEHP	5OH-MEHP	Morning urine	Morning urine					20.5					20.5	20.5					244.8									18.6					18.6
1244	37	Puklova et al., 2019	https://doi.org/10.1007/s00244-019-00645-6	Czech Republic	5 urban areas	Europe		March 2016 - Feb. 2017	2016	Children (9 years-old; N=222)	children	222	Both	12	DEHP	5oxo-MEHP	Morning urine	Morning urine					12.7					12.7	12.7					99.8									11.5					11.5
1245	37	Puklova et al., 2019	https://doi.org/10.1007/s00244-019-00645-6	Czech Republic	5 urban areas	Europe		March 2016 - Feb. 2017	2016	Children (9 years-old; N=222)	children	222	Both	7	BBP	MBzP	Morning urine	Morning urine					3.6					3.6	3.6					115.7									3.3					3.3
1246	37	Puklova et al., 2019	https://doi.org/10.1007/s00244-019-00645-6	Czech Republic	5 urban areas	Europe		March 2016 - Feb. 2017	2016	Children (9 years-old; N=222)	children	222	Both	5	DiBP	MiBP	Morning urine	Morning urine					43.6					43.6	43.6					843.5									39.5					39.5
1247	37	Puklova et al., 2019	https://doi.org/10.1007/s00244-019-00645-6	Czech Republic	5 urban areas	Europe		March 2016 - Feb. 2017	2016	Children (9 years-old; N=222)	children	222	Both	6	DnBP	MnBP	Morning urine	Morning urine					61.3					61.3	61.3					404.4									55.6					55.6
2195	39	Cerna et al., 2015	http://dx.doi.org/10.1016/j.envres.2014.10.025	Czech Republic		Europe	COPHES/DEMOCOPHES	Sep. 2011 - Feb. 2012	2012	Mothers (N=120 approx.)	adults	120	Female	12	DEHP	MEHP	Morning urine	Morning urine			76.1		3.33					3.33	3.33				not shown										3.13					3.13
2196	39	Cerna et al., 2015	http://dx.doi.org/10.1016/j.envres.2014.10.025	Czech Republic		Europe	COPHES/DEMOCOPHES	Sep. 2011 - Feb. 2012	2012	Mothers (N=120 approx.)	adults	120	Female	12	DEHP	5OH-MEHP	Morning urine	Morning urine			100		19.62					19.62	19.62				not shown										18.45					18.45
2197	39	Cerna et al., 2015	http://dx.doi.org/10.1016/j.envres.2014.10.025	Czech Republic		Europe	COPHES/DEMOCOPHES	Sep. 2011 - Feb. 2012	2012	Mothers (N=120 approx.)	adults	120	Female	12	DEHP	5oxo-MEHP	Morning urine	Morning urine			100		12.42					12.42	12.42				not shown										11.68					11.68
2198	39	Cerna et al., 2015	http://dx.doi.org/10.1016/j.envres.2014.10.025	Czech Republic		Europe	COPHES/DEMOCOPHES	Sep. 2011 - Feb. 2012	2012	Mothers (N=120 approx.)	adults	120	Female	8	DCHP	MCHP	Morning urine	Morning urine	0.2	0.07	1.7		<LOQ					0.1		0.1			not shown										-					-
2199	39	Cerna et al., 2015	http://dx.doi.org/10.1016/j.envres.2014.10.025	Czech Republic		Europe	COPHES/DEMOCOPHES	Sep. 2011 - Feb. 2012	2012	Mothers (N=120 approx.)	adults	120	Female	1	DMP	MMP	Morning urine	Morning urine	0.27	0.09	19.7		<LOQ					0.135		0.135			not shown										-					-
2200	39	Cerna et al., 2015	http://dx.doi.org/10.1016/j.envres.2014.10.025	Czech Republic		Europe	COPHES/DEMOCOPHES	Sep. 2011 - Feb. 2012	2012	Children (5-11 years-old; N=120 approx.)	children	120	Both	12	DEHP	MEHP	Morning urine	Morning urine			72.5		3.8					3.8	3.8				not shown										3.14					3.14
2201	39	Cerna et al., 2015	http://dx.doi.org/10.1016/j.envres.2014.10.025	Czech Republic		Europe	COPHES/DEMOCOPHES	Sep. 2011 - Feb. 2012	2012	Children (5-11 years-old; N=120 approx.)	children	120	Both	12	DEHP	5OH-MEHP	Morning urine	Morning urine			100		36.98					36.98	36.98				not shown										37.69					37.69
2202	39	Cerna et al., 2015	http://dx.doi.org/10.1016/j.envres.2014.10.025	Czech Republic		Europe	COPHES/DEMOCOPHES	Sep. 2011 - Feb. 2012	2012	Children (5-11 years-old; N=120 approx.)	children	120	Both	12	DEHP	5oxo-MEHP	Morning urine	Morning urine			100		24.77					24.77	24.77				not shown										25.25					25.25
2203	39	Cerna et al., 2015	http://dx.doi.org/10.1016/j.envres.2014.10.025	Czech Republic		Europe	COPHES/DEMOCOPHES	Sep. 2011 - Feb. 2012	2012	Children (5-11 years-old; N=120 approx.)	children	120	Both	8	DCHP	MCHP	Morning urine	Morning urine	0.2	0.07	10.8		<LOQ					0.1		0.1			not shown										-					-
2204	39	Cerna et al., 2015	http://dx.doi.org/10.1016/j.envres.2014.10.025	Czech Republic		Europe	COPHES/DEMOCOPHES	Sep. 2011 - Feb. 2012	2012	Children (5-11 years-old; N=120 approx.)	children	120	Both	1	DMP	MMP	Morning urine	Morning urine	0.27	0.09	41.7		<LOQ					0.135		0.135			not shown										-					-
1329	39	Den Hond et al., 2015	http://dx.doi.org/10.1289/ehp.1408616	Czech Republic		Europe	COPHES/DEMOCOPHES	Sep. 2011 - Feb. 2012	2012	Children (5-11 years-old; N=120 approx.)	children	120	Both	2	DEP	MEP	Morning urine	Morning urine			100		31.6					31.6	31.6				*not shown										32.2					32.2
1346	39	Den Hond et al., 2015	http://dx.doi.org/10.1289/ehp.1408616	Czech Republic		Europe	COPHES/DEMOCOPHES	Sep. 2011 - Feb. 2012	2012	Mothers (N=120 approx.)	adults	120	Female	2	DEP	MEP	Morning urine	Morning urine			100		56.66					56.66	56.66				*not shown										53.28					53.28
1363	39	Den Hond et al., 2015	http://dx.doi.org/10.1289/ehp.1408616	Czech Republic		Europe	COPHES/DEMOCOPHES	Sep. 2011 - Feb. 2012	2012	Children (5-11 years-old; N=120 approx.)	children	120	Both	7	BBP	MBzP	Morning urine	Morning urine			100		8.32					8.32	8.32				*not shown										8.48					8.48
1380	39	Den Hond et al., 2015	http://dx.doi.org/10.1289/ehp.1408616	Czech Republic		Europe	COPHES/DEMOCOPHES	Sep. 2011 - Feb. 2012	2012	Mothers (N=120 approx.)	adults	120	Female	7	BBP	MBzP	Morning urine	Morning urine			90.6		4.62					4.62	4.62				*not shown										4.35					4.35
1331	39	Den Hond et al., 2015	http://dx.doi.org/10.1289/ehp.1408616	Denmark		Europe	COPHES/DEMOCOPHES	Sep. 2011 - Feb. 2012	2012	Children (5-11 years-old; N=120 approx.)	children	120	Both	2	DEP	MEP	Morning urine	Morning urine			100		20.13					20.13	20.13				*not shown										20.93					20.93
1348	39	Den Hond et al., 2015	http://dx.doi.org/10.1289/ehp.1408616	Denmark		Europe	COPHES/DEMOCOPHES	Sep. 2011 - Feb. 2012	2012	Mothers (N=120 approx.)	adults	120	Female	2	DEP	MEP	Morning urine	Morning urine			100		33.74					33.74	33.74				*not shown										34.43					34.43
1365	39	Den Hond et al., 2015	http://dx.doi.org/10.1289/ehp.1408616	Denmark		Europe	COPHES/DEMOCOPHES	Sep. 2011 - Feb. 2012	2012	Children (5-11 years-old; N=120 approx.)	children	120	Both	7	BBP	MBzP	Morning urine	Morning urine			97.2		7.21					7.21	7.21				*not shown										7.5					7.5
1382	39	Den Hond et al., 2015	http://dx.doi.org/10.1289/ehp.1408616	Denmark		Europe	COPHES/DEMOCOPHES	Sep. 2011 - Feb. 2012	2012	Mothers (N=120 approx.)	adults	120	Female	7	BBP	MBzP	Morning urine	Morning urine			93		4					4	4				*not shown										4.09					4.09
1398	39	Den Hond et al., 2015	http://dx.doi.org/10.1289/ehp.1408616	Denmark		Europe	COPHES/DEMOCOPHES	Sep. 2011 - Feb. 2012	2012	Children (5-11 years-old; N=120 approx.)	children	120	Both	6	DnBP	MnBP	Morning urine	Morning urine			100		30.8					30.8	30.8				*not shown										32					32
1411	39	Den Hond et al., 2015	http://dx.doi.org/10.1289/ehp.1408616	Denmark		Europe	COPHES/DEMOCOPHES	Sep. 2011 - Feb. 2012	2012	Mothers (N=120 approx.)	adults	120	Female	6	DnBP	MnBP	Morning urine	Morning urine			100		20.7					20.7	20.7				*not shown										21.2					21.2
1424	39	Den Hond et al., 2015	http://dx.doi.org/10.1289/ehp.1408616	Denmark		Europe	COPHES/DEMOCOPHES	Sep. 2011 - Feb. 2012	2012	Children (5-11 years-old; N=120 approx.)	children	120	Both	5	DiBP	MiBP	Morning urine	Morning urine			100		56.76					56.76	56.76				*not shown										59.01					59.01
1437	39	Den Hond et al., 2015	http://dx.doi.org/10.1289/ehp.1408616	Denmark		Europe	COPHES/DEMOCOPHES	Sep. 2011 - Feb. 2012	2012	Mothers (N=120 approx.)	adults	120	Female	5	DiBP	MiBP	Morning urine	Morning urine			100		37.99					37.99	37.99				*not shown										38.77					38.77
1600	44	Frederiksen et al., 2020	https://doi.org/10.1016/j.ijheh.2019.10.002	Denmark	Copenhagen area	Europe	Subset from a study on reproductive health of young men from the general Danish population	2009 (18-30 y; N=100)	2009	Young men (18-30 y approx.; N=100 men per year)	adults	100	Male	1	DMP	MMP	spot urine	Spot urine		0.27		92		2.55				2.55	2.55				10.3
1601	44	Frederiksen et al., 2020	https://doi.org/10.1016/j.ijheh.2019.10.002	Denmark	Copenhagen area	Europe	Subset from a study on reproductive health of young men from the general Danish population	2009 (18-30 y; N=100)	2009	Young men (18-30 y approx.; N=100 men per year)	adults	100	Male	2	DEP	MEP	spot urine	Spot urine		0.43		100		70.4				70.4	70.4				1704
1602	44	Frederiksen et al., 2020	https://doi.org/10.1016/j.ijheh.2019.10.002	Denmark	Copenhagen area	Europe	Subset from a study on reproductive health of young men from the general Danish population	2009 (18-30 y; N=100)	2009	Young men (18-30 y approx.; N=100 men per year)	adults	100	Male	3	DiPrP	MiPrP	spot urine	Spot urine		0.07		18		<LOD				0.035		0.035			0.25
1603	44	Frederiksen et al., 2020	https://doi.org/10.1016/j.ijheh.2019.10.002	Denmark	Copenhagen area	Europe	Subset from a study on reproductive health of young men from the general Danish population	2009 (18-30 y; N=100)	2009	Young men (18-30 y approx.; N=100 men per year)	adults	100	Male	4	DnPrP	MnPrP	spot urine	Spot urine		0.11		11		<LOD				0.055		0.055			0.24
1604	44	Frederiksen et al., 2020	https://doi.org/10.1016/j.ijheh.2019.10.002	Denmark	Copenhagen area	Europe	Subset from a study on reproductive health of young men from the general Danish population	2009 (18-30 y; N=100)	2009	Young men (18-30 y approx.; N=100 men per year)	adults	100	Male	5	DiBP	MiBP	spot urine	Spot urine		0.16		100		42.3				42.3	42.3				199
1605	44	Frederiksen et al., 2020	https://doi.org/10.1016/j.ijheh.2019.10.002	Denmark	Copenhagen area	Europe	Subset from a study on reproductive health of young men from the general Danish population	2009 (18-30 y; N=100)	2009	Young men (18-30 y approx.; N=100 men per year)	adults	100	Male	5	DiBP	OH-MiBP	spot urine	Spot urine		0.25		100		8.02				8.02	8.02				34.5
1606	44	Frederiksen et al., 2020	https://doi.org/10.1016/j.ijheh.2019.10.002	Denmark	Copenhagen area	Europe	Subset from a study on reproductive health of young men from the general Danish population	2009 (18-30 y; N=100)	2009	Young men (18-30 y approx.; N=100 men per year)	adults	100	Male	6	DnBP	MnBP	spot urine	Spot urine		0.17		100		41.3				41.3	41.3				155
1607	44	Frederiksen et al., 2020	https://doi.org/10.1016/j.ijheh.2019.10.002	Denmark	Copenhagen area	Europe	Subset from a study on reproductive health of young men from the general Danish population	2009 (18-30 y; N=100)	2009	Young men (18-30 y approx.; N=100 men per year)	adults	100	Male	6	DnBP	OH-MnBP	spot urine	Spot urine		0.25		88		2.8				2.8	2.8				9.73
1608	44	Frederiksen et al., 2020	https://doi.org/10.1016/j.ijheh.2019.10.002	Denmark	Copenhagen area	Europe	Subset from a study on reproductive health of young men from the general Danish population	2009 (18-30 y; N=100)	2009	Young men (18-30 y approx.; N=100 men per year)	adults	100	Male	7	BBP	MBzP	spot urine	Spot urine		0.03		99		9.62				9.62	9.62				44.4
1609	44	Frederiksen et al., 2020	https://doi.org/10.1016/j.ijheh.2019.10.002	Denmark	Copenhagen area	Europe	Subset from a study on reproductive health of young men from the general Danish population	2009 (18-30 y; N=100)	2009	Young men (18-30 y approx.; N=100 men per year)	adults	100	Male	10	DnPeP	MnPeP	spot urine	Spot urine		0.04		4		<LOD				0.02		0.02			<LOD
1610	44	Frederiksen et al., 2020	https://doi.org/10.1016/j.ijheh.2019.10.002	Denmark	Copenhagen area	Europe	Subset from a study on reproductive health of young men from the general Danish population	2009 (18-30 y; N=100)	2009	Young men (18-30 y approx.; N=100 men per year)	adults	100	Male	12	DEHP	MEHP	spot urine	Spot urine		0.07		100		3.12				3.12	3.12				10.5
1611	44	Frederiksen et al., 2020	https://doi.org/10.1016/j.ijheh.2019.10.002	Denmark	Copenhagen area	Europe	Subset from a study on reproductive health of young men from the general Danish population	2009 (18-30 y; N=100)	2009	Young men (18-30 y approx.; N=100 men per year)	adults	100	Male	12	DEHP	5OH-MEHP	spot urine	Spot urine		0.05		100		16.1				16.1	16.1				57.8
1612	44	Frederiksen et al., 2020	https://doi.org/10.1016/j.ijheh.2019.10.002	Denmark	Copenhagen area	Europe	Subset from a study on reproductive health of young men from the general Danish population	2009 (18-30 y; N=100)	2009	Young men (18-30 y approx.; N=100 men per year)	adults	100	Male	12	DEHP	5oxo-MEHP	spot urine	Spot urine		0.06		100		10.4				10.4	10.4				37.9
1613	44	Frederiksen et al., 2020	https://doi.org/10.1016/j.ijheh.2019.10.002	Denmark	Copenhagen area	Europe	Subset from a study on reproductive health of young men from the general Danish population	2009 (18-30 y; N=100)	2009	Young men (18-30 y approx.; N=100 men per year)	adults	100	Male	12	DEHP	5cx-MEPP	spot urine	Spot urine		0.07		100		18.8				18.8	18.8				46
1614	44	Frederiksen et al., 2020	https://doi.org/10.1016/j.ijheh.2019.10.002	Denmark	Copenhagen area	Europe	Subset from a study on reproductive health of young men from the general Danish population	2009 (18-30 y; N=100)	2009	Young men (18-30 y approx.; N=100 men per year)	adults	100	Male	12	DEHP	MCMHP	spot urine	Spot urine		0.12		100		17.7				17.7	17.7				59
1616	44	Frederiksen et al., 2020	https://doi.org/10.1016/j.ijheh.2019.10.002	Denmark	Copenhagen area	Europe	Subset from a study on reproductive health of young men from the general Danish population	2009 (18-30 y; N=100)	2009	Young men (18-30 y approx.; N=100 men per year)	adults	100	Male	11	DHxP	MHxP	spot urine	Spot urine		0.04		65		0.08				0.08	0.08				0.69
1617	44	Frederiksen et al., 2020	https://doi.org/10.1016/j.ijheh.2019.10.002	Denmark	Copenhagen area	Europe	Subset from a study on reproductive health of young men from the general Danish population	2009 (18-30 y; N=100)	2009	Young men (18-30 y approx.; N=100 men per year)	adults	100	Male	11	DHxP	OH-MHxP	spot urine	Spot urine		0.02		1		<LOD				0.01		0.01			<LOD
1618	44	Frederiksen et al., 2020	https://doi.org/10.1016/j.ijheh.2019.10.002	Denmark	Copenhagen area	Europe	Subset from a study on reproductive health of young men from the general Danish population	2009 (18-30 y; N=100)	2009	Young men (18-30 y approx.; N=100 men per year)	adults	100	Male	11	DHxP	cx-MPeP	spot urine	Spot urine		0.02		75		0.75				0.75	0.75				4.21
1619	44	Frederiksen et al., 2020	https://doi.org/10.1016/j.ijheh.2019.10.002	Denmark	Copenhagen area	Europe	Subset from a study on reproductive health of young men from the general Danish population	2009 (18-30 y; N=100)	2009	Young men (18-30 y approx.; N=100 men per year)	adults	100	Male	8	DCHP	MCHP	spot urine	Spot urine		0.23		1		<LOD				0.115		0.115			<LOD
1620	44	Frederiksen et al., 2020	https://doi.org/10.1016/j.ijheh.2019.10.002	Denmark	Copenhagen area	Europe	Subset from a study on reproductive health of young men from the general Danish population	2009 (18-30 y; N=100)	2009	Young men (18-30 y approx.; N=100 men per year)	adults	100	Male	14	DnHpP	MnHpP	spot urine	Spot urine		0.03		15		<LOD				0.015		0.015			0.26
1621	44	Frederiksen et al., 2020	https://doi.org/10.1016/j.ijheh.2019.10.002	Denmark	Copenhagen area	Europe	Subset from a study on reproductive health of young men from the general Danish population	2009 (18-30 y; N=100)	2009	Young men (18-30 y approx.; N=100 men per year)	adults	100	Male	13	DiHpP	MHHpP	spot urine	Spot urine		0.01		20		<LOD				0.005		0.005			0.87
1622	44	Frederiksen et al., 2020	https://doi.org/10.1016/j.ijheh.2019.10.002	Denmark	Copenhagen area	Europe	Subset from a study on reproductive health of young men from the general Danish population	2009 (18-30 y; N=100)	2009	Young men (18-30 y approx.; N=100 men per year)	adults	100	Male	14	DnHpP	cx-MHxP	spot urine	Spot urine		0.03		82		0.06				0.06	0.06				0.27
1623	44	Frederiksen et al., 2020	https://doi.org/10.1016/j.ijheh.2019.10.002	Denmark	Copenhagen area	Europe	Subset from a study on reproductive health of young men from the general Danish population	2009 (18-30 y; N=100)	2009	Young men (18-30 y approx.; N=100 men per year)	adults	100	Male	15	DOP	MOP	spot urine	Spot urine		0.03		0		<LOD				0.015		0.015			<LOD
1624	44	Frederiksen et al., 2020	https://doi.org/10.1016/j.ijheh.2019.10.002	Denmark	Copenhagen area	Europe	Subset from a study on reproductive health of young men from the general Danish population	2009 (18-30 y; N=100)	2009	Young men (18-30 y approx.; N=100 men per year)	adults	100	Male	19	Several	MCPP	spot urine	Spot urine		0.03		99		1.24				1.24	1.24				4.31
1625	44	Frederiksen et al., 2020	https://doi.org/10.1016/j.ijheh.2019.10.002	Denmark	Copenhagen area	Europe	Subset from a study on reproductive health of young men from the general Danish population	2009 (18-30 y; N=100)	2009	Young men (18-30 y approx.; N=100 men per year)	adults	100	Male	17	DINP	MINP	spot urine	Spot urine		0.14		88		0.82				0.82	0.82				3.45
1626	44	Frederiksen et al., 2020	https://doi.org/10.1016/j.ijheh.2019.10.002	Denmark	Copenhagen area	Europe	Subset from a study on reproductive health of young men from the general Danish population	2009 (18-30 y; N=100)	2009	Young men (18-30 y approx.; N=100 men per year)	adults	100	Male	17	DINP	OH-MINP	spot urine	Spot urine		0.03		99		4.71				4.71	4.71				18.7
1627	44	Frederiksen et al., 2020	https://doi.org/10.1016/j.ijheh.2019.10.002	Denmark	Copenhagen area	Europe	Subset from a study on reproductive health of young men from the general Danish population	2009 (18-30 y; N=100)	2009	Young men (18-30 y approx.; N=100 men per year)	adults	100	Male	17	DINP	oxo-MINP	spot urine	Spot urine		0.02		97		2.32				2.32	2.32				9.3
1628	44	Frederiksen et al., 2020	https://doi.org/10.1016/j.ijheh.2019.10.002	Denmark	Copenhagen area	Europe	Subset from a study on reproductive health of young men from the general Danish population	2009 (18-30 y; N=100)	2009	Young men (18-30 y approx.; N=100 men per year)	adults	100	Male	17	DINP	cx-MINP	spot urine	Spot urine		0.04		100		9				9	9				42.3
1629	44	Frederiksen et al., 2020	https://doi.org/10.1016/j.ijheh.2019.10.002	Denmark	Copenhagen area	Europe	Subset from a study on reproductive health of young men from the general Danish population	2009 (18-30 y; N=100)	2009	Young men (18-30 y approx.; N=100 men per year)	adults	100	Male	18	DIDP	MIDP	spot urine	Spot urine		0.16		11		<LOD				0.08		0.08			0.38
1630	44	Frederiksen et al., 2020	https://doi.org/10.1016/j.ijheh.2019.10.002	Denmark	Copenhagen area	Europe	Subset from a study on reproductive health of young men from the general Danish population	2009 (18-30 y; N=100)	2009	Young men (18-30 y approx.; N=100 men per year)	adults	100	Male	18	DIDP	OH-MIDP	spot urine	Spot urine		0.02		89		0.63				0.63	0.63				3.3
1631	44	Frederiksen et al., 2020	https://doi.org/10.1016/j.ijheh.2019.10.002	Denmark	Copenhagen area	Europe	Subset from a study on reproductive health of young men from the general Danish population	2009 (18-30 y; N=100)	2009	Young men (18-30 y approx.; N=100 men per year)	adults	100	Male	18	DIDP	oxo-MIDP	spot urine	Spot urine		0.02		96		0.62				0.62	0.62				2.38
1632	44	Frederiksen et al., 2020	https://doi.org/10.1016/j.ijheh.2019.10.002	Denmark	Copenhagen area	Europe	Subset from a study on reproductive health of young men from the general Danish population	2009 (18-30 y; N=100)	2009	Young men (18-30 y approx.; N=100 men per year)	adults	100	Male	18	DIDP	cx-MIDP	spot urine	Spot urine		0.02		93		0.88				0.88	0.88				4.22
1633	44	Frederiksen et al., 2020	https://doi.org/10.1016/j.ijheh.2019.10.002	Denmark	Copenhagen area	Europe	Subset from a study on reproductive health of young men from the general Danish population	2009 (18-30 y; N=100)	2009	Young men (18-30 y approx.; N=100 men per year)	adults	100	Male	21	DEHT	5OH-MEHTP	spot urine	Spot urine		0.03		2		<LOD				0.015		0.015			<LOD
1634	44	Frederiksen et al., 2020	https://doi.org/10.1016/j.ijheh.2019.10.002	Denmark	Copenhagen area	Europe	Subset from a study on reproductive health of young men from the general Danish population	2009 (18-30 y; N=100)	2009	Young men (18-30 y approx.; N=100 men per year)	adults	100	Male	21	DEHT	5oxo-MEHTP	spot urine	Spot urine		0.02		66		0.18				0.18	0.18				0.66
1635	44	Frederiksen et al., 2020	https://doi.org/10.1016/j.ijheh.2019.10.002	Denmark	Copenhagen area	Europe	Subset from a study on reproductive health of young men from the general Danish population	2009 (18-30 y; N=100)	2009	Young men (18-30 y approx.; N=100 men per year)	adults	100	Male	21	DEHT	5cx-MEPTP	spot urine	Spot urine		0.04		23		<LOD				0.02		0.02			0.74
1636	44	Frederiksen et al., 2020	https://doi.org/10.1016/j.ijheh.2019.10.002	Denmark	Copenhagen area	Europe	Subset from a study on reproductive health of young men from the general Danish population	2009 (18-30 y; N=100)	2009	Young men (18-30 y approx.; N=100 men per year)	adults	100	Male	21	DEHT	2cx-MMHTP	spot urine	Spot urine		0.03		3		<LOD				0.015		0.015			<LOD
1637	44	Frederiksen et al., 2020	https://doi.org/10.1016/j.ijheh.2019.10.002	Denmark	Copenhagen area	Europe	Subset from a study on reproductive health of young men from the general Danish population	2009 (18-30 y; N=100)	2009	Young men (18-30 y approx.; N=100 men per year)	adults	100	Male	20	DINCH	OH-MINCH	spot urine	Spot urine		0.02		77		0.72				0.72	0.72				43.3
1638	44	Frederiksen et al., 2020	https://doi.org/10.1016/j.ijheh.2019.10.002	Denmark	Copenhagen area	Europe	Subset from a study on reproductive health of young men from the general Danish population	2009 (18-30 y; N=100)	2009	Young men (18-30 y approx.; N=100 men per year)	adults	100	Male	20	DINCH	cx-MINCH	spot urine	Spot urine		0.02		81		0.37				0.37	0.37				28.2
1639	44	Frederiksen et al., 2020	https://doi.org/10.1016/j.ijheh.2019.10.002	Denmark	Copenhagen area	Europe	Subset from a study on reproductive health of young men from the general Danish population	2013 (18-30 y; N=100)	2013	Young men (18-30 y approx.; N=100 men per year)	adults	100	Male	1	DMP	MMP	spot urine	Spot urine		0.27		89		2.26				2.26	2.26				5.94
1640	44	Frederiksen et al., 2020	https://doi.org/10.1016/j.ijheh.2019.10.002	Denmark	Copenhagen area	Europe	Subset from a study on reproductive health of young men from the general Danish population	2013 (18-30 y; N=100)	2013	Young men (18-30 y approx.; N=100 men per year)	adults	100	Male	2	DEP	MEP	spot urine	Spot urine		0.43		100		24.4				24.4	24.4				335
1641	44	Frederiksen et al., 2020	https://doi.org/10.1016/j.ijheh.2019.10.002	Denmark	Copenhagen area	Europe	Subset from a study on reproductive health of young men from the general Danish population	2013 (18-30 y; N=100)	2013	Young men (18-30 y approx.; N=100 men per year)	adults	100	Male	3	DiPrP	MiPrP	spot urine	Spot urine		0.07		13		<LOD				0.035		0.035			0.15
1642	44	Frederiksen et al., 2020	https://doi.org/10.1016/j.ijheh.2019.10.002	Denmark	Copenhagen area	Europe	Subset from a study on reproductive health of young men from the general Danish population	2013 (18-30 y; N=100)	2013	Young men (18-30 y approx.; N=100 men per year)	adults	100	Male	4	DnPrP	MnPrP	spot urine	Spot urine		0.11		14		<LOD				0.055		0.055			0.28
1643	44	Frederiksen et al., 2020	https://doi.org/10.1016/j.ijheh.2019.10.002	Denmark	Copenhagen area	Europe	Subset from a study on reproductive health of young men from the general Danish population	2013 (18-30 y; N=100)	2013	Young men (18-30 y approx.; N=100 men per year)	adults	100	Male	5	DiBP	MiBP	spot urine	Spot urine		0.16		100		25.5				25.5	25.5				86.7
1644	44	Frederiksen et al., 2020	https://doi.org/10.1016/j.ijheh.2019.10.002	Denmark	Copenhagen area	Europe	Subset from a study on reproductive health of young men from the general Danish population	2013 (18-30 y; N=100)	2013	Young men (18-30 y approx.; N=100 men per year)	adults	100	Male	5	DiBP	OH-MiBP	spot urine	Spot urine		0.25		97		4.8				4.8	4.8				16.2
1645	44	Frederiksen et al., 2020	https://doi.org/10.1016/j.ijheh.2019.10.002	Denmark	Copenhagen area	Europe	Subset from a study on reproductive health of young men from the general Danish population	2013 (18-30 y; N=100)	2013	Young men (18-30 y approx.; N=100 men per year)	adults	100	Male	6	DnBP	MnBP	spot urine	Spot urine		0.17		100		26				26	26				82.6
1646	44	Frederiksen et al., 2020	https://doi.org/10.1016/j.ijheh.2019.10.002	Denmark	Copenhagen area	Europe	Subset from a study on reproductive health of young men from the general Danish population	2013 (18-30 y; N=100)	2013	Young men (18-30 y approx.; N=100 men per year)	adults	100	Male	6	DnBP	OH-MnBP	spot urine	Spot urine		0.25		80		1.6				1.6	1.6				5.96
1647	44	Frederiksen et al., 2020	https://doi.org/10.1016/j.ijheh.2019.10.002	Denmark	Copenhagen area	Europe	Subset from a study on reproductive health of young men from the general Danish population	2013 (18-30 y; N=100)	2013	Young men (18-30 y approx.; N=100 men per year)	adults	100	Male	7	BBP	MBzP	spot urine	Spot urine		0.03		97		4.76				4.76	4.76				17.9
1648	44	Frederiksen et al., 2020	https://doi.org/10.1016/j.ijheh.2019.10.002	Denmark	Copenhagen area	Europe	Subset from a study on reproductive health of young men from the general Danish population	2013 (18-30 y; N=100)	2013	Young men (18-30 y approx.; N=100 men per year)	adults	100	Male	10	DnPeP	MnPeP	spot urine	Spot urine		0.04		2		<LOD				0.02		0.02			<LOD
1649	44	Frederiksen et al., 2020	https://doi.org/10.1016/j.ijheh.2019.10.002	Denmark	Copenhagen area	Europe	Subset from a study on reproductive health of young men from the general Danish population	2013 (18-30 y; N=100)	2013	Young men (18-30 y approx.; N=100 men per year)	adults	100	Male	12	DEHP	MEHP	spot urine	Spot urine		0.07		99		1.77				1.77	1.77				8.78
1650	44	Frederiksen et al., 2020	https://doi.org/10.1016/j.ijheh.2019.10.002	Denmark	Copenhagen area	Europe	Subset from a study on reproductive health of young men from the general Danish population	2013 (18-30 y; N=100)	2013	Young men (18-30 y approx.; N=100 men per year)	adults	100	Male	12	DEHP	5OH-MEHP	spot urine	Spot urine		0.05		100		8.65				8.65	8.65				29.6
1651	44	Frederiksen et al., 2020	https://doi.org/10.1016/j.ijheh.2019.10.002	Denmark	Copenhagen area	Europe	Subset from a study on reproductive health of young men from the general Danish population	2013 (18-30 y; N=100)	2013	Young men (18-30 y approx.; N=100 men per year)	adults	100	Male	12	DEHP	5oxo-MEHP	spot urine	Spot urine		0.06		100		5.37				5.37	5.37				19.2
1652	44	Frederiksen et al., 2020	https://doi.org/10.1016/j.ijheh.2019.10.002	Denmark	Copenhagen area	Europe	Subset from a study on reproductive health of young men from the general Danish population	2013 (18-30 y; N=100)	2013	Young men (18-30 y approx.; N=100 men per year)	adults	100	Male	12	DEHP	5cx-MEPP	spot urine	Spot urine		0.07		100		9.5				9.5	9.5				26.9
1653	44	Frederiksen et al., 2020	https://doi.org/10.1016/j.ijheh.2019.10.002	Denmark	Copenhagen area	Europe	Subset from a study on reproductive health of young men from the general Danish population	2013 (18-30 y; N=100)	2013	Young men (18-30 y approx.; N=100 men per year)	adults	100	Male	12	DEHP	MCMHP	spot urine	Spot urine		0.12		100		9.73				9.73	9.73				43.2
1655	44	Frederiksen et al., 2020	https://doi.org/10.1016/j.ijheh.2019.10.002	Denmark	Copenhagen area	Europe	Subset from a study on reproductive health of young men from the general Danish population	2013 (18-30 y; N=100)	2013	Young men (18-30 y approx.; N=100 men per year)	adults	100	Male	11	DHxP	MHxP	spot urine	Spot urine		0.04		70		0.08				0.08	0.08				0.44
1656	44	Frederiksen et al., 2020	https://doi.org/10.1016/j.ijheh.2019.10.002	Denmark	Copenhagen area	Europe	Subset from a study on reproductive health of young men from the general Danish population	2013 (18-30 y; N=100)	2013	Young men (18-30 y approx.; N=100 men per year)	adults	100	Male	11	DHxP	OH-MHxP	spot urine	Spot urine		0.02		2		<LOD				0.01		0.01			<LOD
1657	44	Frederiksen et al., 2020	https://doi.org/10.1016/j.ijheh.2019.10.002	Denmark	Copenhagen area	Europe	Subset from a study on reproductive health of young men from the general Danish population	2013 (18-30 y; N=100)	2013	Young men (18-30 y approx.; N=100 men per year)	adults	100	Male	11	DHxP	cx-MPeP	spot urine	Spot urine		0.02		72		0.51				0.51	0.51				5.84
1658	44	Frederiksen et al., 2020	https://doi.org/10.1016/j.ijheh.2019.10.002	Denmark	Copenhagen area	Europe	Subset from a study on reproductive health of young men from the general Danish population	2013 (18-30 y; N=100)	2013	Young men (18-30 y approx.; N=100 men per year)	adults	100	Male	8	DCHP	MCHP	spot urine	Spot urine		0.23		0		<LOD				0.115		0.115			<LOD
1659	44	Frederiksen et al., 2020	https://doi.org/10.1016/j.ijheh.2019.10.002	Denmark	Copenhagen area	Europe	Subset from a study on reproductive health of young men from the general Danish population	2013 (18-30 y; N=100)	2013	Young men (18-30 y approx.; N=100 men per year)	adults	100	Male	14	DnHpP	MnHpP	spot urine	Spot urine		0.03		19		<LOD				0.015		0.015			0.22
1660	44	Frederiksen et al., 2020	https://doi.org/10.1016/j.ijheh.2019.10.002	Denmark	Copenhagen area	Europe	Subset from a study on reproductive health of young men from the general Danish population	2013 (18-30 y; N=100)	2013	Young men (18-30 y approx.; N=100 men per year)	adults	100	Male	13	DiHpP	MHHpP	spot urine	Spot urine		0.01		3		<LOD				0.005		0.005			<LOD
1661	44	Frederiksen et al., 2020	https://doi.org/10.1016/j.ijheh.2019.10.002	Denmark	Copenhagen area	Europe	Subset from a study on reproductive health of young men from the general Danish population	2013 (18-30 y; N=100)	2013	Young men (18-30 y approx.; N=100 men per year)	adults	100	Male	14	DnHpP	cx-MHxP	spot urine	Spot urine		0.03		73		0.06				0.06	0.06				0.26
1662	44	Frederiksen et al., 2020	https://doi.org/10.1016/j.ijheh.2019.10.002	Denmark	Copenhagen area	Europe	Subset from a study on reproductive health of young men from the general Danish population	2013 (18-30 y; N=100)	2013	Young men (18-30 y approx.; N=100 men per year)	adults	100	Male	15	DOP	MOP	spot urine	Spot urine		0.03		1		<LOD				0.015		0.015			<LOD
1663	44	Frederiksen et al., 2020	https://doi.org/10.1016/j.ijheh.2019.10.002	Denmark	Copenhagen area	Europe	Subset from a study on reproductive health of young men from the general Danish population	2013 (18-30 y; N=100)	2013	Young men (18-30 y approx.; N=100 men per year)	adults	100	Male	19	Several	MCPP	spot urine	Spot urine		0.03		99		0.81				0.81	0.81				4.38
1664	44	Frederiksen et al., 2020	https://doi.org/10.1016/j.ijheh.2019.10.002	Denmark	Copenhagen area	Europe	Subset from a study on reproductive health of young men from the general Danish population	2013 (18-30 y; N=100)	2013	Young men (18-30 y approx.; N=100 men per year)	adults	100	Male	17	DINP	MINP	spot urine	Spot urine		0.14		87		0.53				0.53	0.53				4.57
1665	44	Frederiksen et al., 2020	https://doi.org/10.1016/j.ijheh.2019.10.002	Denmark	Copenhagen area	Europe	Subset from a study on reproductive health of young men from the general Danish population	2013 (18-30 y; N=100)	2013	Young men (18-30 y approx.; N=100 men per year)	adults	100	Male	17	DINP	OH-MINP	spot urine	Spot urine		0.03		100		2.91				2.91	2.91				24.5
1666	44	Frederiksen et al., 2020	https://doi.org/10.1016/j.ijheh.2019.10.002	Denmark	Copenhagen area	Europe	Subset from a study on reproductive health of young men from the general Danish population	2013 (18-30 y; N=100)	2013	Young men (18-30 y approx.; N=100 men per year)	adults	100	Male	17	DINP	oxo-MINP	spot urine	Spot urine		0.02		99		1.36				1.36	1.36				16.4
1667	44	Frederiksen et al., 2020	https://doi.org/10.1016/j.ijheh.2019.10.002	Denmark	Copenhagen area	Europe	Subset from a study on reproductive health of young men from the general Danish population	2013 (18-30 y; N=100)	2013	Young men (18-30 y approx.; N=100 men per year)	adults	100	Male	17	DINP	cx-MINP	spot urine	Spot urine		0.04		100		5.11				5.11	5.11				48.1
1668	44	Frederiksen et al., 2020	https://doi.org/10.1016/j.ijheh.2019.10.002	Denmark	Copenhagen area	Europe	Subset from a study on reproductive health of young men from the general Danish population	2013 (18-30 y; N=100)	2013	Young men (18-30 y approx.; N=100 men per year)	adults	100	Male	18	DIDP	MIDP	spot urine	Spot urine		0.16		3		<LOD				0.08		0.08			<LOD
1669	44	Frederiksen et al., 2020	https://doi.org/10.1016/j.ijheh.2019.10.002	Denmark	Copenhagen area	Europe	Subset from a study on reproductive health of young men from the general Danish population	2013 (18-30 y; N=100)	2013	Young men (18-30 y approx.; N=100 men per year)	adults	100	Male	18	DIDP	OH-MIDP	spot urine	Spot urine		0.02		93		0.49				0.49	0.49				3.75
1670	44	Frederiksen et al., 2020	https://doi.org/10.1016/j.ijheh.2019.10.002	Denmark	Copenhagen area	Europe	Subset from a study on reproductive health of young men from the general Danish population	2013 (18-30 y; N=100)	2013	Young men (18-30 y approx.; N=100 men per year)	adults	100	Male	18	DIDP	oxo-MIDP	spot urine	Spot urine		0.02		95		0.65				0.65	0.65				2.34
1671	44	Frederiksen et al., 2020	https://doi.org/10.1016/j.ijheh.2019.10.002	Denmark	Copenhagen area	Europe	Subset from a study on reproductive health of young men from the general Danish population	2013 (18-30 y; N=100)	2013	Young men (18-30 y approx.; N=100 men per year)	adults	100	Male	18	DIDP	cx-MIDP	spot urine	Spot urine		0.02		93		0.67				0.67	0.67				3.03
1672	44	Frederiksen et al., 2020	https://doi.org/10.1016/j.ijheh.2019.10.002	Denmark	Copenhagen area	Europe	Subset from a study on reproductive health of young men from the general Danish population	2013 (18-30 y; N=100)	2013	Young men (18-30 y approx.; N=100 men per year)	adults	100	Male	21	DEHT	5OH-MEHTP	spot urine	Spot urine		0.03		72		0.22				0.22	0.22				1.43
1673	44	Frederiksen et al., 2020	https://doi.org/10.1016/j.ijheh.2019.10.002	Denmark	Copenhagen area	Europe	Subset from a study on reproductive health of young men from the general Danish population	2013 (18-30 y; N=100)	2013	Young men (18-30 y approx.; N=100 men per year)	adults	100	Male	21	DEHT	5oxo-MEHTP	spot urine	Spot urine		0.02		87		0.25				0.25	0.25				1.45
[truncated: 1,233 more rows]
[truncated: 2 more columns]
